# Supplementary material for: Revision of the plant bug genus Xenocylapidius (Hemiptera, Heteroptera, Miridae, Cylapinae), with descriptions of five new species from Australia and New Caledonia
Source: Zookeys. 2014 Dec 2;(459):73–94. doi: 10.3897/zookeys.459.8015 (PMC4283633; doi:10.3897/zookeys.459.8015)
Supplement: XML Treatment for Xenocylapidius [file zookeys.459.8015-treatment1.xml]

<!DOCTYPE tp:taxon-treatment
  PUBLIC "-//TaxonX//DTD Taxonomic Treatment Publishing DTD v0 20100105//EN" "tax-treatment-NSO.dtd">
<tp:taxon-treatment xmlns:tp="http://www.plazi.org/taxpub"><tp:treatment-meta><kwd-group><label>Taxon classification</label><kwd><named-content content-type="kingdom">Animalia</named-content></kwd><kwd><named-content content-type="order">Hemiptera</named-content></kwd><kwd><named-content content-type="family">Miridae</named-content></kwd></kwd-group><mixed-citation publication-type="journal"><person-group><name><surname>Wolski</surname><given-names>Andrzej</given-names></name><name><surname>Gorczyca</surname><given-names>Jacek</given-names></name></person-group><article-title>Revision of the plant bug genus <italic><tp:taxon-name><tp:taxon-name-part taxon-name-part-type="genus">Xenocylapidius</tp:taxon-name-part></tp:taxon-name></italic> (<tp:taxon-name><tp:taxon-name-part taxon-name-part-type="order">Hemiptera</tp:taxon-name-part></tp:taxon-name>, <tp:taxon-name><tp:taxon-name-part taxon-name-part-type="suborder">Heteroptera</tp:taxon-name-part></tp:taxon-name>, <tp:taxon-name><tp:taxon-name-part taxon-name-part-type="family">Miridae</tp:taxon-name-part></tp:taxon-name>, <tp:taxon-name><tp:taxon-name-part taxon-name-part-type="subfamily">Cylapinae</tp:taxon-name-part></tp:taxon-name>), with descriptions of five new species from Australia and New Caledonia</article-title><source>Zookeys</source><day>2</day><month>12</month><year>2014</year><volume>2014</volume><issue>459</issue><fpage>73</fpage><lpage>94</lpage><pub-id pub-id-type="doi">10.3897/zookeys.459.8015</pub-id></mixed-citation></tp:treatment-meta><tp:nomenclature><tp:taxon-name>
                        <tp:taxon-name-part taxon-name-part-type="genus">Xenocylapidius</tp:taxon-name-part>
                    </tp:taxon-name><tp:taxon-authority>Gorczyca</tp:taxon-authority><tp:nomenclature-citation-list><tp:nomenclature-citation><tp:taxon-name><tp:taxon-name-part taxon-name-part-type="genus">Xenocylapidius</tp:taxon-name-part></tp:taxon-name><comment>: <xref ref-type="bibr" rid="B12">Gorczyca 1997</xref>: 179, 183 (sp. n.), <xref ref-type="bibr" rid="B13">1999</xref>: 16 (key to species), <xref ref-type="bibr" rid="B14">2000</xref>: 49 (list), <xref ref-type="bibr" rid="B15">2006</xref>: 70 (catalog); Chérot and <xref ref-type="bibr" rid="B13">Gorczyca 1999</xref>: 217 (note); <xref ref-type="bibr" rid="B1">Carpintero and Chérot 2014</xref>: 62 (note).</comment></tp:nomenclature-citation></tp:nomenclature-citation-list></tp:nomenclature><tp:treatment-sec sec-type="Diagnosis"><title>Diagnosis.</title><p>Recognized by the following combination of characters: labial segment II subdivided medially or subapically; lateral margin of pronotum somewhat elevated; scent gland efferent system broad, occupying entire ventral margin of metepisternum; endosoma with a characteristic sclerotized basal sac with a relatively broad, ringlike structure apically (AR = apical ring) that is composed of numerous denticles and spiculi (Figs <xref ref-type="fig" rid="F3">16</xref>–<xref ref-type="fig" rid="F3">17</xref>, <xref ref-type="fig" rid="F3">21</xref>–<xref ref-type="fig" rid="F3">22</xref>, <xref ref-type="fig" rid="F4">26</xref>–<xref ref-type="fig" rid="F4">27</xref>, <xref ref-type="fig" rid="F6">32</xref>–<xref ref-type="fig" rid="F6">33</xref>, <xref ref-type="fig" rid="F6">37</xref>–<xref ref-type="fig" rid="F6">38</xref>, <xref ref-type="fig" rid="F7">42</xref>–<xref ref-type="fig" rid="F7">43</xref>); left paramere with a long, protruding sensory lobe (SL) (Figs <xref ref-type="fig" rid="F3">18</xref>–<xref ref-type="fig" rid="F3">19</xref>, <xref ref-type="fig" rid="F3">23</xref>–<xref ref-type="fig" rid="F3">24</xref>, <xref ref-type="fig" rid="F4">28</xref>–<xref ref-type="fig" rid="F4">29</xref>, <xref ref-type="fig" rid="F6">34</xref>–<xref ref-type="fig" rid="F6">35</xref>, <xref ref-type="fig" rid="F6">39</xref>–<xref ref-type="fig" rid="F6">40</xref>, <xref ref-type="fig" rid="F7">44</xref>–<xref ref-type="fig" rid="F7">45</xref>).</p></tp:treatment-sec><tp:treatment-sec sec-type="Redescription"><title>Redescription.</title><p><bold>STRUCTURE, TEXTURE, AND VESTITURE</bold> (Figs <xref ref-type="fig" rid="F1">1</xref>–<xref ref-type="fig" rid="F2">15</xref>). Macropterous, elongate oval. <bold><!--PageBreak--><italic>Head</italic>.</bold> Elongate horizontally, conical; antennal segment I gradually thickened toward apex, covered with sparse, short, adpressed setae and sometimes covered with a few bristlelike, protruding setae apically; segment II weakly broadened toward apex, covered with moderately dense, semirecumbent setae and sometimes with sparse, bristlelike, protruding setae on apical half; segments III and IV thin, with diameter about twice as thin as diameter of segment II, mixed with long, moderately dense, semirecumbent setae and with a few, bristlelike, protruding setae; labium thin, reaching medial part of abdomen or beyond; segment I subdivided near medial part, extending beyond base of head to anterior edge of xyphus; segment II subdivided subapically. <bold><italic>Thorax</italic>.</bold> <italic>Pronotum</italic>. Trapezoidal; collar present, thin; humeral angle usually furnished with single, bristlelike, rather long, protruding seta; calli moderately convex, broad, occupying anterior two thirds of pronotum; lateral margin usually strongly carinate and somewhat elevated, rarely weakly carinate and not elevated; posterior margin arcuate. <italic>Mesoscutum and scutellum</italic>. Mesoscutum well exposed; scutellum flattened or weakly convex. <italic>Thoracic pleura</italic>. Proepisternum and proepimeron shiny; remaining pleura matte; scent gland efferent system broad, occupying entire ventral margin of metepisternum. <italic>Hemelytron</italic>. Usually covered with very short, relatively dense, adpressed, black setae, rarely with sparse, relatively long, protruding setae; membrane with major cell nearly rectangular, minor cell clearly present. <italic>Legs</italic>. Relatively long; profemur usually with several protruding, thick, relatively long setae on inner surface; tarsus bisegmented; tarsomere II subdivided medially; pretarsal claw toothed subapically.</p><p><bold><italic>Male genitalia</italic>.</bold> <italic>Aedeagus</italic> (Figs <xref ref-type="fig" rid="F3">16</xref>–<xref ref-type="fig" rid="F3">17</xref>, <xref ref-type="fig" rid="F3">21</xref>–<xref ref-type="fig" rid="F3">22</xref>, <xref ref-type="fig" rid="F4">26</xref>–<xref ref-type="fig" rid="F4">27</xref>, <xref ref-type="fig" rid="F6">32</xref>–<xref ref-type="fig" rid="F6">33</xref>, <xref ref-type="fig" rid="F6">37</xref>–<xref ref-type="fig" rid="F6">38</xref>, <xref ref-type="fig" rid="F7">42</xref>–<xref ref-type="fig" rid="F7">43</xref>). Ductus seminis thin, with an outer wall fine and membranous; base of endosoma with a sclerotized sac (BSC), occupying one third to almost half of endosoma, enveloping sclerotized part of ductus seminis inside endosoma (DSS), with a large, not fully closed apical ring (AR) composed of tiny spiculi or/and denticles; secondary gonopore distinct; endosoma usually with 1–3 bundles of distinct spicules (SP1, SP2, and SP3); base of endosoma sometimes with an irregular, sclerotized fig (BP = basal fig); medial portion of endosoma often with a large sclerite (MS = medial sclerite); apical portion of endosoma with 1-2 large sclerites (dextrolateral sclerite = DLS and a sinistrolateral sclerite SLS). <italic>Left paramere</italic> (Figs <xref ref-type="fig" rid="F3">18</xref>–<xref ref-type="fig" rid="F3">19</xref>, <xref ref-type="fig" rid="F3">23</xref>–<xref ref-type="fig" rid="F3">24</xref>, <xref ref-type="fig" rid="F4">28</xref>–<xref ref-type="fig" rid="F4">29</xref>, <xref ref-type="fig" rid="F6">34</xref>–<xref ref-type="fig" rid="F6">35</xref>, <xref ref-type="fig" rid="F6">39</xref>–<xref ref-type="fig" rid="F6">40</xref>, <xref ref-type="fig" rid="F7">44</xref>–<xref ref-type="fig" rid="F7">45</xref>). Apical process: dorsal view: extreme apex strongly narrowed, usually rounded and weakly curved; paramere body: dorsal surface with bundle of thick, protruding setae; sensory lobe: convex and stout.</p></tp:treatment-sec><tp:treatment-sec sec-type="Remarks"><title>Remarks.</title><p><italic><tp:taxon-name><tp:taxon-name-part taxon-name-part-type="genus">Xenocylapidius</tp:taxon-name-part></tp:taxon-name></italic> is differentiated from other genera of <tp:taxon-name><tp:taxon-name-part taxon-name-part-type="subfamily">Cylapinae</tp:taxon-name-part></tp:taxon-name> primarily by the presence of the characteristic sclerotized sac at the base of endosoma (BS = basal sac) with the apical portion composed of numerous denticles and spiculi (AR = apical ring) surrounding well developed sclerotized part of ductus seminis inside endosoma (DSS) (Figs <xref ref-type="fig" rid="F3">16</xref>–<xref ref-type="fig" rid="F3">17</xref>, <xref ref-type="fig" rid="F3">21</xref>–<xref ref-type="fig" rid="F3">22</xref>, <xref ref-type="fig" rid="F4">26</xref>–<xref ref-type="fig" rid="F4">27</xref>, <xref ref-type="fig" rid="F6">32</xref>–<xref ref-type="fig" rid="F6">33</xref>, <xref ref-type="fig" rid="F6">37</xref>–<xref ref-type="fig" rid="F6">38</xref>, <xref ref-type="fig" rid="F7">42</xref>–<xref ref-type="fig" rid="F7">43</xref>) and by the large, stout sensory lobe (SL) of the left paramere (Figs <xref ref-type="fig" rid="F3">18</xref>–<xref ref-type="fig" rid="F3">19</xref>, <xref ref-type="fig" rid="F3">23</xref>–<xref ref-type="fig" rid="F3">24</xref>, <xref ref-type="fig" rid="F4">28</xref>–<xref ref-type="fig" rid="F4">29</xref>, <xref ref-type="fig" rid="F6">34</xref>–<xref ref-type="fig" rid="F6">35</xref>, <xref ref-type="fig" rid="F6">39</xref>–<xref ref-type="fig" rid="F6">40</xref>, <xref ref-type="fig" rid="F7">44</xref>–<xref ref-type="fig" rid="F7">45</xref>). In other <tp:taxon-name><tp:taxon-name-part taxon-name-part-type="subfamily">Cylapinae</tp:taxon-name-part></tp:taxon-name> the endosoma is usually furnished with more or less developed sclerotized part of the ductus seminis (DSS) (e.g. <xref ref-type="bibr" rid="B4">Carvalho and Fontes 1968</xref>; <xref ref-type="bibr" rid="B5">Carvalho and Lorenzato 1978</xref>; <xref ref-type="bibr" rid="B9">Cassis et al. 2003</xref>; <xref ref-type="bibr" rid="B22">Wolski 2010</xref>, <xref ref-type="bibr" rid="B24">2013</xref>; <xref ref-type="bibr" rid="B25">Wolski and Henry 2012</xref>, <xref ref-type="bibr" rid="B26">Wolski and Gorczyca 2012</xref>, <xref ref-type="bibr" rid="B27">2014</xref>) but it never is embraced by the basal sac (BS) as in <italic><tp:taxon-name><tp:taxon-name-part taxon-name-part-type="genus">Xenocylapidius</tp:taxon-name-part></tp:taxon-name></italic>.</p><!--PageBreak--><p><italic><tp:taxon-name><tp:taxon-name-part taxon-name-part-type="genus">Xenocylapidius</tp:taxon-name-part></tp:taxon-name></italic> is superficially similar to <italic><tp:taxon-name><tp:taxon-name-part taxon-name-part-type="genus">Peritropis</tp:taxon-name-part></tp:taxon-name></italic> Uhler, primarily in sharing elevated lateral margins of pronotum but can be easily distinguished by the shape of the male genitalia.</p></tp:treatment-sec><tp:treatment-sec sec-type="Key to species of Xenocylapidius"><title>Key to species of <italic><tp:taxon-name><tp:taxon-name-part taxon-name-part-type="genus">Xenocylapidius</tp:taxon-name-part></tp:taxon-name></italic></title><table-wrap content-type="key" position="anchor" orientation="portrait"><table rules="all"><tbody><tr><td rowspan="1" colspan="1">1</td><td rowspan="1" colspan="1">Hemelytron with mottled, brown to blackish and yellow to dirty yellow coloration (Figs <xref ref-type="fig" rid="F1">1</xref>, <xref ref-type="fig" rid="F1">4</xref>, <xref ref-type="fig" rid="F1">5</xref>, <xref ref-type="fig" rid="F1">6</xref>, <xref ref-type="fig" rid="F1">8</xref>)</td><td rowspan="1" colspan="1"><bold>2</bold></td></tr><tr><td rowspan="1" colspan="1">–</td><td rowspan="1" colspan="1">Hemelytron uniformly blackish (Fig. <xref ref-type="fig" rid="F1">2</xref>) or blackish or chocolate with a white patch near base of corium and embolium (Figs <xref ref-type="fig" rid="F1">3</xref>, <xref ref-type="fig" rid="F1">7</xref>), color never mottled</td><td rowspan="1" colspan="1"><bold>6</bold></td></tr><tr><td rowspan="1" colspan="1">2</td><td rowspan="1" colspan="1">Metafemur brown to dark brown with large, yellow patches (Fig. <xref ref-type="fig" rid="F1">8</xref>); endosoma with basal sac entirely covered with small denticles (Fig. <xref ref-type="fig" rid="F7">43</xref>)</td><td rowspan="1" colspan="1"><bold><italic><tp:taxon-name><tp:taxon-name-part taxon-name-part-type="genus">Xenocylapidius</tp:taxon-name-part> <tp:taxon-name-part taxon-name-part-type="species">tamasi</tp:taxon-name-part></tp:taxon-name></italic> Gorczyca</bold></td></tr><tr><td rowspan="1" colspan="1">–</td><td rowspan="1" colspan="1">Metafemur uniformly dirty yellow to black (Figs <xref ref-type="fig" rid="F1">1</xref>, <xref ref-type="fig" rid="F1">4</xref>, <xref ref-type="fig" rid="F1">6</xref>); endosoma with basal sac without small denticles posteriorly (<italic><tp:taxon-name><tp:taxon-name-part taxon-name-part-type="genus">Xenocylapidius</tp:taxon-name-part> <tp:taxon-name-part taxon-name-part-type="species">acutipennis</tp:taxon-name-part></tp:taxon-name></italic> and <italic><tp:taxon-name><tp:taxon-name-part taxon-name-part-type="genus">Xenocylapidius</tp:taxon-name-part> <tp:taxon-name-part taxon-name-part-type="species">gemellus</tp:taxon-name-part></tp:taxon-name></italic>) (Figs <xref ref-type="fig" rid="F3">17</xref>, <xref ref-type="fig" rid="F6">33</xref>)</td><td rowspan="1" colspan="1"><bold>3</bold></td></tr><tr><td rowspan="1" colspan="1">3</td><td rowspan="1" colspan="1">Apical half of antennal segment II mixed with dense, fine, semirecumbent setae and sparse, protruding, bristlelike setae</td><td rowspan="1" colspan="1"><bold><italic><tp:taxon-name><tp:taxon-name-part taxon-name-part-type="genus">Xenocylapidius</tp:taxon-name-part> <tp:taxon-name-part taxon-name-part-type="species">bioculatus</tp:taxon-name-part></tp:taxon-name></italic> (Girault)</bold></td></tr><tr><td rowspan="1" colspan="1">–</td><td rowspan="1" colspan="1">Apical half of antennal segment II with only fine, semirecumbent setae, without sparse, protruding, bristlelike setae</td><td rowspan="1" colspan="1"><bold>4</bold></td></tr><tr><td rowspan="1" colspan="1">4</td><td rowspan="1" colspan="1">Pronotal collar indistinct; yellow mottling on hemelytron composed of relatively small patches and spots (Fig. <xref ref-type="fig" rid="F1">6</xref>)</td><td rowspan="1" colspan="1"><bold><italic><tp:taxon-name><tp:taxon-name-part taxon-name-part-type="genus">Xenocylapidius</tp:taxon-name-part> <tp:taxon-name-part taxon-name-part-type="species">gressitti</tp:taxon-name-part></tp:taxon-name></italic> Gorczyca</bold></td></tr><tr><td rowspan="1" colspan="1">–</td><td rowspan="1" colspan="1">Pronotal collar well developed; yellow mottling on hemelytron composed of large patches (Figs <xref ref-type="fig" rid="F1">1</xref>, <xref ref-type="fig" rid="F1">5</xref>)</td><td rowspan="1" colspan="1"><bold>5</bold></td></tr><tr><td rowspan="1" colspan="1">5</td><td rowspan="1" colspan="1">Antennal segment II dark brown (Fig. <xref ref-type="fig" rid="F2">9</xref>); endosoma with two apical sclerites (DLS and SLS); medial sclerite (MS) long, weakly curved, tapering toward apex, sharply pointed (Fig. <xref ref-type="fig" rid="F3">16</xref>)</td><td rowspan="1" colspan="1"><bold><italic><tp:taxon-name><tp:taxon-name-part taxon-name-part-type="genus">Xenocylapidius</tp:taxon-name-part> <tp:taxon-name-part taxon-name-part-type="species">acutipennis</tp:taxon-name-part></tp:taxon-name></italic> Wolski &amp; Gorczyca sp. n.</bold></td></tr><tr><td rowspan="1" colspan="1">–</td><td rowspan="1" colspan="1">Antennal segment II brownish yellow; endosoma with only one apical sclerite (SLS); medial sclerite (MS) with basal one third nearly rounded, apical two thirds tapering toward apex, sharply pointed apically (Fig. <xref ref-type="fig" rid="F6">32</xref>)</td><td rowspan="1" colspan="1"><bold><italic><tp:taxon-name><tp:taxon-name-part taxon-name-part-type="genus">Xenocylapidius</tp:taxon-name-part> <tp:taxon-name-part taxon-name-part-type="species">gemellus</tp:taxon-name-part></tp:taxon-name></italic> Wolski &amp; Gorczyca sp. n.</bold></td></tr><tr><td rowspan="1" colspan="1">6</td><td rowspan="1" colspan="1">Hemelytron entirely black (Fig. <xref ref-type="fig" rid="F1">2</xref>)</td><td rowspan="1" colspan="1"><bold><italic><tp:taxon-name><tp:taxon-name-part taxon-name-part-type="genus">Xenocylapidius</tp:taxon-name-part> <tp:taxon-name-part taxon-name-part-type="species">ater</tp:taxon-name-part></tp:taxon-name></italic> Wolski &amp; Gorczyca sp. n.</bold></td></tr><tr><td rowspan="1" colspan="1">–</td><td rowspan="1" colspan="1">Hemelytron chocolate brown or black, with a large, white patch near base of corium (Figs <xref ref-type="fig" rid="F1">3</xref>, <xref ref-type="fig" rid="F1">7</xref>)</td><td rowspan="1" colspan="1"><bold>7</bold></td></tr><tr><td rowspan="1" colspan="1">7</td><td rowspan="1" colspan="1">Hemelytron chocolate brown with a large, white patch near base of corium and with a small white patch on embolium apically (Fig. <xref ref-type="fig" rid="F1">3</xref>)</td><td rowspan="1" colspan="1"><bold><italic><tp:taxon-name><tp:taxon-name-part taxon-name-part-type="genus">Xenocylapidius</tp:taxon-name-part> <tp:taxon-name-part taxon-name-part-type="species">bimaculatus</tp:taxon-name-part></tp:taxon-name></italic> Wolski &amp; Gorczyca sp. n.</bold></td></tr><tr><td rowspan="1" colspan="1">–</td><td rowspan="1" colspan="1">Hemelytron black with a large, white patch near base of corium and with a large, white patch on apex of embolium, apicolateral surface of corium, and medial portion of inner margin of cuneus (Fig. <xref ref-type="fig" rid="F1">7</xref>)</td><td rowspan="1" colspan="1"><bold><italic><tp:taxon-name><tp:taxon-name-part taxon-name-part-type="genus">Xenocylapidius</tp:taxon-name-part> <tp:taxon-name-part taxon-name-part-type="species">rolandi</tp:taxon-name-part></tp:taxon-name></italic> Wolski &amp; Gorczyca sp. n.</bold></td></tr><!--PageBreak--></tbody></table></table-wrap></tp:treatment-sec><tp:treatment-sec><!--Section generated to contain objects referenced in tp:taxon-treatment.--><fig id="F3" position="float" orientation="portrait"><label>Figures 16–25.</label><caption><p>Male genitalia of <italic><tp:taxon-name><tp:taxon-name-part taxon-name-part-type="genus">Xenocylapidius</tp:taxon-name-part> <tp:taxon-name-part taxon-name-part-type="species">acutipennis</tp:taxon-name-part></tp:taxon-name></italic> (<bold>16–20</bold>) and <italic><tp:taxon-name><tp:taxon-name-part taxon-name-part-type="genus">Xenocylapidius</tp:taxon-name-part> <tp:taxon-name-part taxon-name-part-type="species">ater</tp:taxon-name-part></tp:taxon-name></italic> (<bold>21–25</bold>): <bold>16, 21</bold> Endosoma (dorsal view) <bold>17, 22</bold> Basal sac of endosoma (ventral view) <bold>18, 23</bold> Left paramere (left lateral view) <bold>19, 24</bold> Left paramere (dorsal view) <bold>20, 25</bold> Right paramere (right lateral view). APR = apical process of paramere; AR = apical ring of endosomal basal sac; BP = basal fig; BPR = basal process of paramere; BSC = basal sac; DLS = dextrolateral sclerite; DSS = sclerotized portion of ductus seminis inside endosoma; MS = medial sclerite; PB = paramere body; SL = sensory lobe; SLS = sinistrolateral sclerite; SP1 and SP2 = endosomal spiculi.</p></caption><graphic xmlns:xlink="http://www.w3.org/1999/xlink" xlink:href="zookeys-459-073-g003.jpg" position="float" orientation="portrait" xlink:type="simple" id="oo_34941.jpg"/></fig><fig id="F4" position="float" orientation="portrait"><label>Figures 26–30.</label><caption><p>Male genitalia of <italic><tp:taxon-name><tp:taxon-name-part taxon-name-part-type="genus">Xenocylapidius</tp:taxon-name-part> <tp:taxon-name-part taxon-name-part-type="species">bimaculatus</tp:taxon-name-part></tp:taxon-name></italic>: <bold>26</bold> Endosoma (dorsal view) <bold>27</bold> Basal sac of endosoma (ventral view) <bold>28</bold> Left paramere (left lateral view) <bold>29</bold> Left paramere (dorsal view) <bold>30</bold> Right paramere (right lateral view). APR = apical process of paramere; AR = apical ring of endosomal basal sac; BPR = basal process of paramere; BSC = basal sac; DSS = sclerotized portion of ductus seminis inside endosoma; PB = paramere body; SL = sensory lobe; SLS = sinistrolateral sclerite; SP1 = endosomal spiculi.</p></caption><graphic xmlns:xlink="http://www.w3.org/1999/xlink" xlink:href="zookeys-459-073-g004.jpg" position="float" orientation="portrait" xlink:type="simple" id="oo_34942.jpg"/></fig><fig id="F6" position="float" orientation="portrait"><label>Figures 32–41.</label><caption><p>Male genitalia of <italic><tp:taxon-name><tp:taxon-name-part taxon-name-part-type="genus">Xenocylapidius</tp:taxon-name-part> <tp:taxon-name-part taxon-name-part-type="species">gemellus</tp:taxon-name-part></tp:taxon-name></italic> (<bold>32–36</bold>) and <italic><tp:taxon-name><tp:taxon-name-part taxon-name-part-type="genus">Xenocylapidius</tp:taxon-name-part> <tp:taxon-name-part taxon-name-part-type="species">rolandi</tp:taxon-name-part></tp:taxon-name></italic> (<bold>37–41</bold>): <bold>32, 37</bold> Endosoma (dorsal view) <bold>33, 38</bold> Basal sac of endosoma (ventral view) <bold>34, 39</bold> Left paramere (left lateral view) <bold>35, 40</bold> Left paramere (dorsal view) <bold>36, 41</bold> Right paramere (right lateral view). APR = apical process of paramere; AR = apical ring of endosomal basal sac; BPR = basal process of paramere; BSC = basal sac; DSS = sclerotized portion of ductus seminis inside endosoma; MS = medial sclerite; PB = paramere body; SL = sensory lobe; SLS = sinistrolateral sclerite; SP1 and SP2 = endosomal spiculi.</p></caption><graphic xmlns:xlink="http://www.w3.org/1999/xlink" xlink:href="zookeys-459-073-g006.jpg" position="float" orientation="portrait" xlink:type="simple" id="oo_34944.jpg"/></fig><fig id="F7" position="float" orientation="portrait"><label>Figures 42–46.</label><caption><p>Male genitalia of <italic><tp:taxon-name><tp:taxon-name-part taxon-name-part-type="genus">Xenocylapidius</tp:taxon-name-part> <tp:taxon-name-part taxon-name-part-type="species">tamasi</tp:taxon-name-part></tp:taxon-name></italic>: <bold>42</bold> Endosoma (dorsal view) <bold>43</bold> Basal sac of endosoma (ventral view) <bold>44</bold> Left paramere (left lateral view) <bold>45</bold> Left paramere (dorsal view) <bold>46</bold> Right paramere (right lateral view). APR = apical process of paramere; AR = apical ring of endosomal basal sac; BPR = basal process of paramere; BSC = basal sac; DLS = dextrolateral sclerite; DSS = sclerotized portion of ductus seminis inside endosoma; PB = paramere body; SL = sensory lobe; SP1, SP2, and SP3 = endosomal spiculi.</p></caption><graphic xmlns:xlink="http://www.w3.org/1999/xlink" xlink:href="zookeys-459-073-g007.jpg" position="float" orientation="portrait" xlink:type="simple" id="oo_34945.jpg"/></fig><fig id="F1" position="float" orientation="portrait"><label>Figures 1–8.</label><caption><p>Dorsal habitus color photographs of <italic><tp:taxon-name><tp:taxon-name-part taxon-name-part-type="genus">Xenocylapidius</tp:taxon-name-part></tp:taxon-name></italic> spp.: <bold>1</bold> <italic><tp:taxon-name><tp:taxon-name-part taxon-name-part-type="genus">Xenocylapidius</tp:taxon-name-part> <tp:taxon-name-part taxon-name-part-type="species">acutipennis</tp:taxon-name-part></tp:taxon-name></italic> (holotype) <bold>2</bold> <italic><tp:taxon-name><tp:taxon-name-part taxon-name-part-type="genus">Xenocylapidius</tp:taxon-name-part> <tp:taxon-name-part taxon-name-part-type="species">ater</tp:taxon-name-part></tp:taxon-name></italic> (holotype) <bold>3</bold> <italic><tp:taxon-name><tp:taxon-name-part taxon-name-part-type="genus">Xenocylapidius</tp:taxon-name-part> <tp:taxon-name-part taxon-name-part-type="species">bimaculatus</tp:taxon-name-part></tp:taxon-name></italic> (holotype) <bold>4</bold> <italic><tp:taxon-name><tp:taxon-name-part taxon-name-part-type="genus">Xenocylapidius</tp:taxon-name-part> <tp:taxon-name-part taxon-name-part-type="species">bioculatus</tp:taxon-name-part></tp:taxon-name></italic> (♀: Australia N. S. W., Manly nr Sydney, North Head 16–21.2., D. Shcherbakov 1997) <bold>5</bold> <italic><tp:taxon-name><tp:taxon-name-part taxon-name-part-type="genus">Xenocylapidius</tp:taxon-name-part> <tp:taxon-name-part taxon-name-part-type="species">gemellus</tp:taxon-name-part></tp:taxon-name></italic> (holotype) <bold>6</bold> <italic><tp:taxon-name><tp:taxon-name-part taxon-name-part-type="genus">Xenocylapidius</tp:taxon-name-part> <tp:taxon-name-part taxon-name-part-type="species">gressitti</tp:taxon-name-part></tp:taxon-name></italic> (holotype) <bold>7</bold> <italic><tp:taxon-name><tp:taxon-name-part taxon-name-part-type="genus">Xenocylapidius</tp:taxon-name-part> <tp:taxon-name-part taxon-name-part-type="species">rolandi</tp:taxon-name-part></tp:taxon-name></italic> (holotype) <bold>8</bold> <italic><tp:taxon-name><tp:taxon-name-part taxon-name-part-type="genus">Xenocylapidius</tp:taxon-name-part> <tp:taxon-name-part taxon-name-part-type="species">tamasi</tp:taxon-name-part></tp:taxon-name></italic> (♀: New Caledonia, Foret di Thi, 29.X.–1.XI.1967).</p></caption><graphic xmlns:xlink="http://www.w3.org/1999/xlink" xlink:href="zookeys-459-073-g001.jpg" position="float" orientation="portrait" xlink:type="simple" id="oo_34939.jpg"/></fig><fig id="F2" position="float" orientation="portrait"><label>Figures 9–15.</label><caption><p>Color photographs of <italic><tp:taxon-name><tp:taxon-name-part taxon-name-part-type="genus">Xenocylapidius</tp:taxon-name-part></tp:taxon-name></italic> spp., lateral views: <bold>9</bold> <italic><tp:taxon-name><tp:taxon-name-part taxon-name-part-type="genus">Xenocylapidius</tp:taxon-name-part> <tp:taxon-name-part taxon-name-part-type="species">acutipennis</tp:taxon-name-part></tp:taxon-name></italic> (holotype) <bold>10</bold> <italic><tp:taxon-name><tp:taxon-name-part taxon-name-part-type="genus">Xenocylapidius</tp:taxon-name-part> <tp:taxon-name-part taxon-name-part-type="species">ater</tp:taxon-name-part></tp:taxon-name></italic> (holotype); 11. <italic><tp:taxon-name><tp:taxon-name-part taxon-name-part-type="genus">Xenocylapidius</tp:taxon-name-part> <tp:taxon-name-part taxon-name-part-type="species">bimaculatus</tp:taxon-name-part></tp:taxon-name></italic> (holotype) <bold>12</bold> <italic><tp:taxon-name><tp:taxon-name-part taxon-name-part-type="genus">Xenocylapidius</tp:taxon-name-part> <tp:taxon-name-part taxon-name-part-type="species">bioculatus</tp:taxon-name-part></tp:taxon-name></italic> (♀: Australia N. S. W., Manly nr Sydney, North Head 16–21.2., D. Shcherbakov 1997) <bold>13</bold> <italic><tp:taxon-name><tp:taxon-name-part taxon-name-part-type="genus">Xenocylapidius</tp:taxon-name-part> <tp:taxon-name-part taxon-name-part-type="species">gressitti</tp:taxon-name-part></tp:taxon-name></italic> (holotype) <bold>14</bold> <italic><tp:taxon-name><tp:taxon-name-part taxon-name-part-type="genus">Xenocylapidius</tp:taxon-name-part> <tp:taxon-name-part taxon-name-part-type="species">rolandi</tp:taxon-name-part></tp:taxon-name></italic> (holotype) <bold>15</bold> <italic><tp:taxon-name><tp:taxon-name-part taxon-name-part-type="genus">Xenocylapidius</tp:taxon-name-part> <tp:taxon-name-part taxon-name-part-type="species">tamasi</tp:taxon-name-part></tp:taxon-name></italic> (♀: New Caledonia, Foret di Thi, 29.X.–1.XI.1967).</p></caption><graphic xmlns:xlink="http://www.w3.org/1999/xlink" xlink:href="zookeys-459-073-g002.jpg" position="float" orientation="portrait" xlink:type="simple" id="oo_34940.jpg"/></fig></tp:treatment-sec><ref-list><ref id="B12"><mixed-citation xmlns:xlink="http://www.w3.org/1999/xlink" xlink:type="simple"><person-group><name name-style="western"><surname>Gorczyca</surname><given-names>J</given-names></name></person-group> (<year>1997</year>) <article-title><italic><tp:taxon-name><tp:taxon-name-part taxon-name-part-type="genus">Xenocylapidius</tp:taxon-name-part> <tp:taxon-name-part taxon-name-part-type="species">tamasi</tp:taxon-name-part></tp:taxon-name></italic> gen. et sp. n. from New Caledonia (<tp:taxon-name><tp:taxon-name-part taxon-name-part-type="suborder">Heteroptera</tp:taxon-name-part></tp:taxon-name>: <tp:taxon-name><tp:taxon-name-part taxon-name-part-type="family">Miridae</tp:taxon-name-part></tp:taxon-name>: <tp:taxon-name><tp:taxon-name-part taxon-name-part-type="subfamily">Cylapinae</tp:taxon-name-part></tp:taxon-name>).</article-title><source>Polskie Pismo Entomologiczne</source><volume>66</volume>: <fpage>177</fpage>–<lpage>184</lpage>.</mixed-citation></ref><ref id="B13"><mixed-citation xmlns:xlink="http://www.w3.org/1999/xlink" xlink:type="simple"><person-group><name name-style="western"><surname>Gorczyca</surname><given-names>J</given-names></name></person-group> (<year>1999</year>) <article-title>A new species of <italic><tp:taxon-name><tp:taxon-name-part taxon-name-part-type="genus">Peritropis</tp:taxon-name-part></tp:taxon-name></italic> Uhler from New Caledonia and two new species of <italic><tp:taxon-name><tp:taxon-name-part taxon-name-part-type="genus">Xenocylapidius</tp:taxon-name-part></tp:taxon-name></italic> Gorczyca from New Caledonia and Australia (<tp:taxon-name><tp:taxon-name-part taxon-name-part-type="suborder">Heteroptera</tp:taxon-name-part></tp:taxon-name>: <tp:taxon-name><tp:taxon-name-part taxon-name-part-type="family">Miridae</tp:taxon-name-part></tp:taxon-name>: <tp:taxon-name><tp:taxon-name-part taxon-name-part-type="subfamily">Cylapinae</tp:taxon-name-part></tp:taxon-name>).</article-title><source>Genus</source><volume>10</volume>: <fpage>13</fpage>–<lpage>20</lpage>.</mixed-citation></ref><ref id="B14"><mixed-citation xmlns:xlink="http://www.w3.org/1999/xlink" xlink:type="simple"><person-group><name name-style="western"><surname>Gorczyca</surname><given-names>J</given-names></name></person-group> (<year>2000</year>) <source>A systematic studies of <tp:taxon-name><tp:taxon-name-part taxon-name-part-type="subfamily">Cylapinae</tp:taxon-name-part></tp:taxon-name> with a revision of the Afrotropical Region (<tp:taxon-name><tp:taxon-name-part taxon-name-part-type="suborder">Heteroptera</tp:taxon-name-part></tp:taxon-name>, <tp:taxon-name><tp:taxon-name-part taxon-name-part-type="family">Miridae</tp:taxon-name-part></tp:taxon-name>).</source><publisher-name>Wydawnictwo Uniwersytetu Śląskiego</publisher-name>, <publisher-loc>Katowice (Prace naukowe Uniwersytetu Śląskiego Katowice 1863)</publisher-loc>, <size units="page">176 pp</size>.</mixed-citation></ref><ref id="B15"><mixed-citation xmlns:xlink="http://www.w3.org/1999/xlink" xlink:type="simple"><person-group><name name-style="western"><surname>Gorczyca</surname><given-names>J</given-names></name></person-group> (<year>2006</year>) <source>The catalogue of the subfamily <tp:taxon-name><tp:taxon-name-part taxon-name-part-type="subfamily">Cylapinae</tp:taxon-name-part></tp:taxon-name> Kirkaldy, 1903 of the world (<tp:taxon-name><tp:taxon-name-part taxon-name-part-type="order">Hemiptera</tp:taxon-name-part></tp:taxon-name>, <tp:taxon-name><tp:taxon-name-part taxon-name-part-type="suborder">Heteroptera</tp:taxon-name-part></tp:taxon-name>, <tp:taxon-name><tp:taxon-name-part taxon-name-part-type="family">Miridae</tp:taxon-name-part></tp:taxon-name>). Monographs of the Upper Silesian Museum, No.</source><publisher-name>5</publisher-name>, <publisher-loc>Bytom</publisher-loc>, <size units="page">100 pp</size>.</mixed-citation></ref><ref id="B1"><mixed-citation xmlns:xlink="http://www.w3.org/1999/xlink" xlink:type="simple"><person-group><name name-style="western"><surname>Carpintero</surname><given-names>DL</given-names></name><name name-style="western"><surname>Chérot</surname><given-names>F</given-names></name></person-group> (<year>2014</year>) <article-title>Liste commentée des <tp:taxon-name><tp:taxon-name-part taxon-name-part-type="subfamily">Cylapinae</tp:taxon-name-part></tp:taxon-name> d’Argentine et du Chili avec la description d’un nouveau genre et d’une nouvelle espèce (<tp:taxon-name><tp:taxon-name-part taxon-name-part-type="order">Hemiptera</tp:taxon-name-part></tp:taxon-name>, <tp:taxon-name><tp:taxon-name-part taxon-name-part-type="suborder">Heteroptera</tp:taxon-name-part></tp:taxon-name>, <tp:taxon-name><tp:taxon-name-part taxon-name-part-type="family">Miridae</tp:taxon-name-part></tp:taxon-name>).</article-title><source>Bulletin de la Société entomologique de France</source><volume>119</volume>(<issue>1</issue>): <fpage>59</fpage>–<lpage>66</lpage>.</mixed-citation></ref><ref id="B4"><mixed-citation xmlns:xlink="http://www.w3.org/1999/xlink" xlink:type="simple"><person-group><name name-style="western"><surname>Carvalho</surname><given-names>JCM</given-names></name><name name-style="western"><surname>Fontes</surname><given-names>AV</given-names></name></person-group> (<year>1968</year>) <article-title>Mirideos neotropicais, CI: Revisao do complexo Cylapus Say, com descriçoes de generos e espécies novos (<tp:taxon-name><tp:taxon-name-part taxon-name-part-type="order">Hemiptera</tp:taxon-name-part></tp:taxon-name>).</article-title><source>Revista Brasileira de Biologia</source><volume>28</volume>: <fpage>273</fpage>–<lpage>282</lpage>.</mixed-citation></ref><ref id="B5"><mixed-citation xmlns:xlink="http://www.w3.org/1999/xlink" xlink:type="simple"><person-group><name name-style="western"><surname>Carvalho</surname><given-names>JCM</given-names></name><name name-style="western"><surname>Lorenzato</surname><given-names>LM</given-names></name></person-group> (<year>1978</year>) <article-title>The <tp:taxon-name><tp:taxon-name-part taxon-name-part-type="subfamily">Cylapinae</tp:taxon-name-part></tp:taxon-name> of Papua New Guinea (<tp:taxon-name><tp:taxon-name-part taxon-name-part-type="order">Hemiptera</tp:taxon-name-part></tp:taxon-name>, <tp:taxon-name><tp:taxon-name-part taxon-name-part-type="family">Miridae</tp:taxon-name-part></tp:taxon-name>).</article-title><source>Brazilian Journal of Biology (formerly Revista Brasiliera de Biologia)</source><volume>38</volume>: <fpage>121</fpage>–<lpage>149</lpage>.</mixed-citation></ref><ref id="B9"><mixed-citation xmlns:xlink="http://www.w3.org/1999/xlink" xlink:type="simple"><person-group><name name-style="western"><surname>Cassis</surname><given-names>G</given-names></name><name name-style="western"><surname>Schwartz</surname><given-names>MD</given-names></name><name name-style="western"><surname>Moulds</surname><given-names>T</given-names></name></person-group> (<year>2003</year>) <article-title>Systematics and new taxa of the <italic><tp:taxon-name><tp:taxon-name-part taxon-name-part-type="genus">Vannius</tp:taxon-name-part></tp:taxon-name></italic> complex (<tp:taxon-name><tp:taxon-name-part taxon-name-part-type="order">Hemiptera</tp:taxon-name-part></tp:taxon-name>: <tp:taxon-name><tp:taxon-name-part taxon-name-part-type="family">Miridae</tp:taxon-name-part></tp:taxon-name>: <tp:taxon-name><tp:taxon-name-part taxon-name-part-type="subfamily">Cylapinae</tp:taxon-name-part></tp:taxon-name>) from the Australian Region.</article-title><source>Memoirs of the Queensland Museum</source><volume>49</volume>: <fpage>123</fpage>–<lpage>151</lpage>.</mixed-citation></ref><ref id="B22"><mixed-citation xmlns:xlink="http://www.w3.org/1999/xlink" xlink:type="simple"><person-group><name name-style="western"><surname>Wolski</surname><given-names>A</given-names></name></person-group> (<year>2010</year>) <article-title>Revision of the <italic><tp:taxon-name><tp:taxon-name-part taxon-name-part-type="genus">Rhinocylapus</tp:taxon-name-part></tp:taxon-name></italic>-group (<tp:taxon-name><tp:taxon-name-part taxon-name-part-type="order">Hemiptera</tp:taxon-name-part></tp:taxon-name>: <tp:taxon-name><tp:taxon-name-part taxon-name-part-type="suborder">Heteroptera</tp:taxon-name-part></tp:taxon-name>: <tp:taxon-name><tp:taxon-name-part taxon-name-part-type="family">Miridae</tp:taxon-name-part></tp:taxon-name>: <tp:taxon-name><tp:taxon-name-part taxon-name-part-type="subfamily">Cylapinae</tp:taxon-name-part></tp:taxon-name>).</article-title><source>Zootaxa</source><volume>2653</volume>: <fpage>1</fpage>–<lpage>36</lpage>.</mixed-citation></ref><ref id="B24"><mixed-citation xmlns:xlink="http://www.w3.org/1999/xlink" xlink:type="simple"><person-group><name name-style="western"><surname>Wolski</surname><given-names>A</given-names></name></person-group> (<year>2013</year>) <article-title>Revision of the plant bug genus <italic><tp:taxon-name><tp:taxon-name-part taxon-name-part-type="genus">Cylapocoris</tp:taxon-name-part></tp:taxon-name></italic> (<tp:taxon-name><tp:taxon-name-part taxon-name-part-type="order">Hemiptera</tp:taxon-name-part></tp:taxon-name>: <tp:taxon-name><tp:taxon-name-part taxon-name-part-type="suborder">Heteroptera</tp:taxon-name-part></tp:taxon-name>: <tp:taxon-name><tp:taxon-name-part taxon-name-part-type="family">Miridae</tp:taxon-name-part></tp:taxon-name>: <tp:taxon-name><tp:taxon-name-part taxon-name-part-type="subfamily">Cylapinae</tp:taxon-name-part></tp:taxon-name>), with descriptions of seven new species from Costa Rica, Brazil, Ecuador, and Venezuela.</article-title><source>Zootaxa</source><volume>3721</volume>(<issue>6</issue>): <fpage>501</fpage>–<lpage>528</lpage>. doi: <ext-link ext-link-type="doi" xlink:href="10.11646/zootaxa.3721.6.1" xlink:type="simple">10.11646/zootaxa.3721.6.1</ext-link></mixed-citation></ref><ref id="B25"><mixed-citation xmlns:xlink="http://www.w3.org/1999/xlink" xlink:type="simple"><person-group><name name-style="western"><surname>Wolski</surname><given-names>A</given-names></name><name name-style="western"><surname>Henry,</surname><given-names>TJ</given-names></name></person-group> (<year>2012</year>) <article-title>Revision of the New World Species of <italic><tp:taxon-name><tp:taxon-name-part taxon-name-part-type="genus">Peritropis</tp:taxon-name-part></tp:taxon-name></italic> Uhler (<tp:taxon-name><tp:taxon-name-part taxon-name-part-type="suborder">Heteroptera</tp:taxon-name-part></tp:taxon-name>: <tp:taxon-name><tp:taxon-name-part taxon-name-part-type="family">Miridae</tp:taxon-name-part></tp:taxon-name>: <tp:taxon-name><tp:taxon-name-part taxon-name-part-type="subfamily">Cylapinae</tp:taxon-name-part></tp:taxon-name>).</article-title><source>Insect Systematics &amp; Evolution</source><volume>43</volume>(<issue>3–4</issue>): <fpage>213</fpage>–<lpage>270</lpage>. doi: <ext-link ext-link-type="doi" xlink:href="10.1163/1876312x–04303002" xlink:type="simple">10.1163/1876312x–04303002</ext-link></mixed-citation></ref><ref id="B26"><mixed-citation xmlns:xlink="http://www.w3.org/1999/xlink" xlink:type="simple"><person-group><name name-style="western"><surname>Wolski</surname><given-names>A</given-names></name><name name-style="western"><surname>Gorczyca</surname><given-names>J</given-names></name></person-group> (<year>2012</year>) <article-title>Plant bugs of the tribe <tp:taxon-name><tp:taxon-name-part taxon-name-part-type="tribe">Bothriomirini</tp:taxon-name-part></tp:taxon-name> (<tp:taxon-name><tp:taxon-name-part taxon-name-part-type="order">Hemiptera</tp:taxon-name-part></tp:taxon-name>: <tp:taxon-name><tp:taxon-name-part taxon-name-part-type="suborder">Heteroptera</tp:taxon-name-part></tp:taxon-name>: <tp:taxon-name><tp:taxon-name-part taxon-name-part-type="family">Miridae</tp:taxon-name-part></tp:taxon-name>: <tp:taxon-name><tp:taxon-name-part taxon-name-part-type="subfamily">Cylapinae</tp:taxon-name-part></tp:taxon-name>) from the Oriental Region: descriptions of eight new species and keys to Oriental genera and species of <italic><tp:taxon-name><tp:taxon-name-part taxon-name-part-type="genus">Bothriomiris</tp:taxon-name-part></tp:taxon-name></italic> Kirkaldy, <italic><tp:taxon-name><tp:taxon-name-part taxon-name-part-type="genus">Dashymenia</tp:taxon-name-part></tp:taxon-name></italic> Poppius, and <italic><tp:taxon-name><tp:taxon-name-part taxon-name-part-type="genus">Dashymeniella</tp:taxon-name-part></tp:taxon-name></italic> Poppius.</article-title><source>Zootaxa</source><volume>3412</volume>: <fpage>1</fpage>–<lpage>41</lpage>.</mixed-citation></ref><ref id="B27"><mixed-citation xmlns:xlink="http://www.w3.org/1999/xlink" xlink:type="simple"><person-group><name name-style="western"><surname>Wolski</surname><given-names>A</given-names></name><name name-style="western"><surname>Gorczyca</surname><given-names>J</given-names></name></person-group> (<year>2014</year>) <article-title>Notes on the genera <italic><tp:taxon-name><tp:taxon-name-part taxon-name-part-type="genus">Peritropisca</tp:taxon-name-part></tp:taxon-name></italic> Carvalho &amp; Lorenzato and <italic><tp:taxon-name><tp:taxon-name-part taxon-name-part-type="genus">Rewafulvius</tp:taxon-name-part></tp:taxon-name></italic> Carvalho (<tp:taxon-name><tp:taxon-name-part taxon-name-part-type="order">Hemiptera</tp:taxon-name-part></tp:taxon-name>: <tp:taxon-name><tp:taxon-name-part taxon-name-part-type="suborder">Heteroptera</tp:taxon-name-part></tp:taxon-name>: <tp:taxon-name><tp:taxon-name-part taxon-name-part-type="family">Miridae</tp:taxon-name-part></tp:taxon-name>: <tp:taxon-name><tp:taxon-name-part taxon-name-part-type="subfamily">Cylapinae</tp:taxon-name-part></tp:taxon-name>), with the description of a new species of <italic><tp:taxon-name><tp:taxon-name-part taxon-name-part-type="genus">Peritropisca</tp:taxon-name-part></tp:taxon-name></italic> from Indonesia.</article-title><source>Zootaxa</source><volume>3753</volume>(<issue>2</issue>): <fpage>155</fpage>–<lpage>166</lpage>. doi: <ext-link ext-link-type="doi" xlink:href="10.11646/zootaxa.3753.2.5" xlink:type="simple">10.11646/zootaxa.3753.2.5</ext-link></mixed-citation></ref></ref-list></tp:taxon-treatment>
