# Supplementary material for: Revision of the plant bug genus Xenocylapidius (Hemiptera, Heteroptera, Miridae, Cylapinae), with descriptions of five new species from Australia and New Caledonia
Source: Zookeys. 2014 Dec 2;(459):73–94. doi: 10.3897/zookeys.459.8015 (PMC4283633; doi:10.3897/zookeys.459.8015)
Supplement: XML Treatment for Xenocylapidius ater [file zookeys.459.8015-treatment3.xml]

<!DOCTYPE tp:taxon-treatment
  PUBLIC "-//TaxonX//DTD Taxonomic Treatment Publishing DTD v0 20100105//EN" "tax-treatment-NSO.dtd">
<tp:taxon-treatment xmlns:tp="http://www.plazi.org/taxpub"><tp:treatment-meta><kwd-group><label>Taxon classification</label><kwd><named-content content-type="kingdom">Animalia</named-content></kwd><kwd><named-content content-type="order">Hemiptera</named-content></kwd><kwd><named-content content-type="family">Miridae</named-content></kwd></kwd-group><mixed-citation publication-type="journal"><person-group><name><surname>Wolski</surname><given-names>Andrzej</given-names></name><name><surname>Gorczyca</surname><given-names>Jacek</given-names></name></person-group><article-title>Revision of the plant bug genus <italic><tp:taxon-name><tp:taxon-name-part taxon-name-part-type="genus">Xenocylapidius</tp:taxon-name-part></tp:taxon-name></italic> (<tp:taxon-name><tp:taxon-name-part taxon-name-part-type="order">Hemiptera</tp:taxon-name-part></tp:taxon-name>, <tp:taxon-name><tp:taxon-name-part taxon-name-part-type="suborder">Heteroptera</tp:taxon-name-part></tp:taxon-name>, <tp:taxon-name><tp:taxon-name-part taxon-name-part-type="family">Miridae</tp:taxon-name-part></tp:taxon-name>, <tp:taxon-name><tp:taxon-name-part taxon-name-part-type="subfamily">Cylapinae</tp:taxon-name-part></tp:taxon-name>), with descriptions of five new species from Australia and New Caledonia</article-title><source>Zookeys</source><day>2</day><month>12</month><year>2014</year><volume>2014</volume><issue>459</issue><fpage>73</fpage><lpage>94</lpage><pub-id pub-id-type="doi">10.3897/zookeys.459.8015</pub-id></mixed-citation></tp:treatment-meta><tp:nomenclature><tp:taxon-name>
                        <tp:taxon-name-part taxon-name-part-type="genus">Xenocylapidius</tp:taxon-name-part>
                        <tp:taxon-name-part taxon-name-part-type="species">ater</tp:taxon-name-part>
                        <object-id xmlns:xlink="http://www.w3.org/1999/xlink" content-type="zoobank" xlink:type="simple">http://zoobank.org/DF204786-7FCE-4940-B323-99FA280CCF46</object-id>
                    </tp:taxon-name><tp:taxon-authority>Wolski &amp; Gorczyca</tp:taxon-authority><tp:taxon-status xmlns:xlink="http://www.w3.org/1999/xlink" xlink:type="simple">sp. n.</tp:taxon-status><xref ref-type="fig" rid="F1">Figures 2</xref><xref ref-type="fig" rid="F2">, 10</xref><xref ref-type="fig" rid="F3">, 21</xref><xref ref-type="fig" rid="F3">–25</xref><xref ref-type="fig" rid="F5">, 31</xref><!--PageBreak--><!--PageBreak--></tp:nomenclature><tp:treatment-sec sec-type="Diagnosis"><title>Diagnosis.</title><p>Recognized by the black dorsal coloration (Fig. <xref ref-type="fig" rid="F1">2</xref>); the antennal segment II with a yellow annulation apically (Figs <xref ref-type="fig" rid="F1">2</xref>, <xref ref-type="fig" rid="F2">10</xref>); the endosomal dextrolateral sclerite (DLS) nearly square on basal one third and triangular on apical two thirds (Fig. <xref ref-type="fig" rid="F3">21</xref>); the extreme apex of apical process of left paramere when viewed dorsally nearly conelike (Fig. <xref ref-type="fig" rid="F3">24</xref>); the sensory lobe (SL) of left paramere long, weakly arcuate in dorsal view (Fig. <xref ref-type="fig" rid="F3">24</xref>); and the right paramere with an apical process broadened with a narrow, nearly conelike process apically (Fig. <xref ref-type="fig" rid="F3">25</xref>).</p><p>Most similar to <italic><tp:taxon-name><tp:taxon-name-part taxon-name-part-type="genus">Xenocylapidius</tp:taxon-name-part> <tp:taxon-name-part taxon-name-part-type="species">rolandi</tp:taxon-name-part></tp:taxon-name></italic> in sharing blackish dorsal coloration (Figs <xref ref-type="fig" rid="F1">2</xref>, <xref ref-type="fig" rid="F1">7</xref>). <italic><tp:taxon-name><tp:taxon-name-part taxon-name-part-type="genus">Xenocylapidius</tp:taxon-name-part> <tp:taxon-name-part taxon-name-part-type="species">ater</tp:taxon-name-part></tp:taxon-name></italic> can, however, be easily distinguished by the lack of large white patches on hemelytron (Fig. <xref ref-type="fig" rid="F1">2</xref>), the coloration of antennal segment II (Figs <xref ref-type="fig" rid="F1">2</xref>, <xref ref-type="fig" rid="F2">10</xref>), and the shape of the male genitalia (Figs <xref ref-type="fig" rid="F3">21</xref>–<xref ref-type="fig" rid="F3">25</xref>).</p></tp:treatment-sec><tp:treatment-sec sec-type="Description"><title>Description.</title><!--PageBreak--><p><italic>Male</italic>. <bold>COLORATION</bold> (Figs <xref ref-type="fig" rid="F1">2</xref>, <xref ref-type="fig" rid="F2">10</xref>). Dorsum mostly blackish with small yellow and dirty yellow areas. <bold><italic>Head</italic>.</bold> Black with yellowish patches; vertex with two yellow patches each situated behind each eye and with additional two longitudinal, yellow patches, each bordering inner margin of each eye, vertex also with a small yellow patch medioapically; frons with two groups of several small, yellowish patches, each situated laterally, near inner margin of eye, frons also with a small, yellow patch medioapically, nearly bordering base of clypeus; clypeus with a short, longitudinal, yellow patch basally; mandibular fig with two small, yellow patches basally, each bordering base of clypeus; mandibular fig also with a yellow line along entire length of ventral margin; ventral surface of maxillary fig and dorsal surface of gula, bordering maxillary fig with a relatively large, yellow patch; gula with a relatively large, yellow patch bordering ventral margin of eye; antenna black except for contrasting yellow annulation at apical one fifth of antennal segment II; labium black with an indistinct, dirty yellowish annulation medially. <bold><italic>Thorax</italic>.</bold> <italic>Pronotum</italic>. Black with a broad, dirty yellow mottling on pronotal calli. <italic>Mesoscutum and scutellum</italic>. Black. <italic>Thoracic pleura</italic>. Blackish. <italic>Hemelytron</italic>. Blackish; base of embolium with a small, yellow patch. <italic>Legs</italic>. Pro- and mesocoxae black; metacoxa dirty yellow; femora black; mesofemur with a small, dirty yellow patch subapically; metafemur with relatively broad, yellow annulation subapically; tarsi dirty yellow. <bold><italic>Abdomen</italic>.</bold> Blackish with indistinct, dirty yellowish areas. <bold>STRUCTURE, TEXTURE, AND VESTITURE</bold> (Figs <xref ref-type="fig" rid="F1">2</xref>, <xref ref-type="fig" rid="F2">10</xref>). Antennal segment II weakly broadened toward apex, covered with moderately dense, adpressed and semirecumbent setae, sparse on basal one-fifth of segment II and dense on remainder of segment. <bold><italic>Thorax</italic>.</bold> <italic>Pronotum</italic>. Lateral margins sharply carinate, somewhat elevated. <italic>Mesoscutum and scutellum</italic>. Scutellum weakly convex. <italic>Hemelytron</italic>. Covered with very short, relatively dense, adpressed, black setae.</p><p><bold><italic>Male genitalia</italic>.</bold> <italic>Aedeagus</italic> (Figs <xref ref-type="fig" rid="F3">21</xref>–<xref ref-type="fig" rid="F3">22</xref>). Basal sac (BSC) occupying one third of endosoma; sclerotized portion of ductus seminis inside endosoma (DSS) stout, with sinuate margins; basal fig (BSC) nearly cylindrical, thin, and sinuate at basal two thirds, nearly rectangular at apical one third; dextrolateral sclerite (DLS) nearly square on basal one third and triangular on apical two thirds. <italic>Left paramere</italic> (Figs <xref ref-type="fig" rid="F3">23</xref>–<xref ref-type="fig" rid="F3">24</xref>). Apical process: lateral view: nearly cylindrical, weakly constricted medially; dorsal view: weakly tapering toward apex; extreme apex nearly conelike; paramere body: lateral view: dorsal surface covered with dense, long, protruding setae; dorsal view: sensory lobe: long, weakly arcuate. <italic>Right paramere</italic> (Fig. <xref ref-type="fig" rid="F3">25</xref>). Apical process: broadened with a narrow, nearly conelike process apically; paramere body weakly arcuate, covered with sparse, long, protruding setae.</p></tp:treatment-sec><tp:treatment-sec sec-type="Measurements"><title>Measurements.</title><p>Holotype ♂: <italic>Body</italic>. Length 5.3, width 2.15. <italic>Head</italic>. Length 1.0, width 0.88, interocular distance 0.35. <italic>Antenna</italic>. Length of segment I 0.71, II 1.82, III 0.62, IV (missing). <italic>Labium</italic>. Length of segment I 0.87, II 1.43, III 0.85, IV 0.7. <italic>Pronotum</italic>. Length 0.82, width of anterior margin 0.75, length of lateral margin 1.00, width of posterior margin 1.75.</p><!--PageBreak--><p><italic>Female</italic>. Unknown.</p></tp:treatment-sec><tp:treatment-sec sec-type="Biology"><title>Biology.</title><p>Unknown.</p></tp:treatment-sec><tp:treatment-sec sec-type="Distribution"><title>Distribution.</title><p>Australia (Western Australia) (Fig. <xref ref-type="fig" rid="F5">31</xref>).</p></tp:treatment-sec><tp:treatment-sec sec-type="Etymology"><title>Etymology.</title><p>The specific name is derived from the Latin “ater”, meaning black, and is used to denote the blackish dorsal coloration.</p></tp:treatment-sec><tp:treatment-sec sec-type="Type material"><title>Type material.</title><p><bold>Holotype</bold> ♂: Australia, WA 06/85, 30 km nnw. Leonora <named-content xmlns:xlink="http://www.w3.org/1999/xlink" content-type="dwc:verbatimCoordinates" xlink:type="simple">28.61799S, 121.19967E</named-content>, 441 m, 30.1.2006, M. Baehr (ZSM).</p></tp:treatment-sec><tp:treatment-sec><!--Section generated to contain objects referenced in tp:taxon-treatment.--><fig id="F1" position="float" orientation="portrait"><label>Figures 1–8.</label><caption><p>Dorsal habitus color photographs of <italic><tp:taxon-name><tp:taxon-name-part taxon-name-part-type="genus">Xenocylapidius</tp:taxon-name-part></tp:taxon-name></italic> spp.: <bold>1</bold> <italic><tp:taxon-name><tp:taxon-name-part taxon-name-part-type="genus">Xenocylapidius</tp:taxon-name-part> <tp:taxon-name-part taxon-name-part-type="species">acutipennis</tp:taxon-name-part></tp:taxon-name></italic> (holotype) <bold>2</bold> <italic><tp:taxon-name><tp:taxon-name-part taxon-name-part-type="genus">Xenocylapidius</tp:taxon-name-part> <tp:taxon-name-part taxon-name-part-type="species">ater</tp:taxon-name-part></tp:taxon-name></italic> (holotype) <bold>3</bold> <italic><tp:taxon-name><tp:taxon-name-part taxon-name-part-type="genus">Xenocylapidius</tp:taxon-name-part> <tp:taxon-name-part taxon-name-part-type="species">bimaculatus</tp:taxon-name-part></tp:taxon-name></italic> (holotype) <bold>4</bold> <italic><tp:taxon-name><tp:taxon-name-part taxon-name-part-type="genus">Xenocylapidius</tp:taxon-name-part> <tp:taxon-name-part taxon-name-part-type="species">bioculatus</tp:taxon-name-part></tp:taxon-name></italic> (♀: Australia N. S. W., Manly nr Sydney, North Head 16–21.2., D. Shcherbakov 1997) <bold>5</bold> <italic><tp:taxon-name><tp:taxon-name-part taxon-name-part-type="genus">Xenocylapidius</tp:taxon-name-part> <tp:taxon-name-part taxon-name-part-type="species">gemellus</tp:taxon-name-part></tp:taxon-name></italic> (holotype) <bold>6</bold> <italic><tp:taxon-name><tp:taxon-name-part taxon-name-part-type="genus">Xenocylapidius</tp:taxon-name-part> <tp:taxon-name-part taxon-name-part-type="species">gressitti</tp:taxon-name-part></tp:taxon-name></italic> (holotype) <bold>7</bold> <italic><tp:taxon-name><tp:taxon-name-part taxon-name-part-type="genus">Xenocylapidius</tp:taxon-name-part> <tp:taxon-name-part taxon-name-part-type="species">rolandi</tp:taxon-name-part></tp:taxon-name></italic> (holotype) <bold>8</bold> <italic><tp:taxon-name><tp:taxon-name-part taxon-name-part-type="genus">Xenocylapidius</tp:taxon-name-part> <tp:taxon-name-part taxon-name-part-type="species">tamasi</tp:taxon-name-part></tp:taxon-name></italic> (♀: New Caledonia, Foret di Thi, 29.X.–1.XI.1967).</p></caption><graphic xmlns:xlink="http://www.w3.org/1999/xlink" xlink:href="zookeys-459-073-g001.jpg" position="float" orientation="portrait" xlink:type="simple" id="oo_34939.jpg"/></fig><fig id="F2" position="float" orientation="portrait"><label>Figures 9–15.</label><caption><p>Color photographs of <italic><tp:taxon-name><tp:taxon-name-part taxon-name-part-type="genus">Xenocylapidius</tp:taxon-name-part></tp:taxon-name></italic> spp., lateral views: <bold>9</bold> <italic><tp:taxon-name><tp:taxon-name-part taxon-name-part-type="genus">Xenocylapidius</tp:taxon-name-part> <tp:taxon-name-part taxon-name-part-type="species">acutipennis</tp:taxon-name-part></tp:taxon-name></italic> (holotype) <bold>10</bold> <italic><tp:taxon-name><tp:taxon-name-part taxon-name-part-type="genus">Xenocylapidius</tp:taxon-name-part> <tp:taxon-name-part taxon-name-part-type="species">ater</tp:taxon-name-part></tp:taxon-name></italic> (holotype); 11. <italic><tp:taxon-name><tp:taxon-name-part taxon-name-part-type="genus">Xenocylapidius</tp:taxon-name-part> <tp:taxon-name-part taxon-name-part-type="species">bimaculatus</tp:taxon-name-part></tp:taxon-name></italic> (holotype) <bold>12</bold> <italic><tp:taxon-name><tp:taxon-name-part taxon-name-part-type="genus">Xenocylapidius</tp:taxon-name-part> <tp:taxon-name-part taxon-name-part-type="species">bioculatus</tp:taxon-name-part></tp:taxon-name></italic> (♀: Australia N. S. W., Manly nr Sydney, North Head 16–21.2., D. Shcherbakov 1997) <bold>13</bold> <italic><tp:taxon-name><tp:taxon-name-part taxon-name-part-type="genus">Xenocylapidius</tp:taxon-name-part> <tp:taxon-name-part taxon-name-part-type="species">gressitti</tp:taxon-name-part></tp:taxon-name></italic> (holotype) <bold>14</bold> <italic><tp:taxon-name><tp:taxon-name-part taxon-name-part-type="genus">Xenocylapidius</tp:taxon-name-part> <tp:taxon-name-part taxon-name-part-type="species">rolandi</tp:taxon-name-part></tp:taxon-name></italic> (holotype) <bold>15</bold> <italic><tp:taxon-name><tp:taxon-name-part taxon-name-part-type="genus">Xenocylapidius</tp:taxon-name-part> <tp:taxon-name-part taxon-name-part-type="species">tamasi</tp:taxon-name-part></tp:taxon-name></italic> (♀: New Caledonia, Foret di Thi, 29.X.–1.XI.1967).</p></caption><graphic xmlns:xlink="http://www.w3.org/1999/xlink" xlink:href="zookeys-459-073-g002.jpg" position="float" orientation="portrait" xlink:type="simple" id="oo_34940.jpg"/></fig><fig id="F3" position="float" orientation="portrait"><label>Figures 16–25.</label><caption><p>Male genitalia of <italic><tp:taxon-name><tp:taxon-name-part taxon-name-part-type="genus">Xenocylapidius</tp:taxon-name-part> <tp:taxon-name-part taxon-name-part-type="species">acutipennis</tp:taxon-name-part></tp:taxon-name></italic> (<bold>16–20</bold>) and <italic><tp:taxon-name><tp:taxon-name-part taxon-name-part-type="genus">Xenocylapidius</tp:taxon-name-part> <tp:taxon-name-part taxon-name-part-type="species">ater</tp:taxon-name-part></tp:taxon-name></italic> (<bold>21–25</bold>): <bold>16, 21</bold> Endosoma (dorsal view) <bold>17, 22</bold> Basal sac of endosoma (ventral view) <bold>18, 23</bold> Left paramere (left lateral view) <bold>19, 24</bold> Left paramere (dorsal view) <bold>20, 25</bold> Right paramere (right lateral view). APR = apical process of paramere; AR = apical ring of endosomal basal sac; BP = basal fig; BPR = basal process of paramere; BSC = basal sac; DLS = dextrolateral sclerite; DSS = sclerotized portion of ductus seminis inside endosoma; MS = medial sclerite; PB = paramere body; SL = sensory lobe; SLS = sinistrolateral sclerite; SP1 and SP2 = endosomal spiculi.</p></caption><graphic xmlns:xlink="http://www.w3.org/1999/xlink" xlink:href="zookeys-459-073-g003.jpg" position="float" orientation="portrait" xlink:type="simple" id="oo_34941.jpg"/></fig><fig id="F5" position="float" orientation="portrait"><label>Figure 31.</label><caption><p>Distribution map of <italic><tp:taxon-name><tp:taxon-name-part taxon-name-part-type="genus">Xenocylapidius</tp:taxon-name-part></tp:taxon-name></italic> spp.</p></caption><graphic xmlns:xlink="http://www.w3.org/1999/xlink" xlink:href="zookeys-459-073-g005.jpg" position="float" orientation="portrait" xlink:type="simple" id="oo_34943.jpg"/></fig></tp:treatment-sec></tp:taxon-treatment>
