# Supplementary material for: Revision of the plant bug genus Xenocylapidius (Hemiptera, Heteroptera, Miridae, Cylapinae), with descriptions of five new species from Australia and New Caledonia
Source: Zookeys. 2014 Dec 2;(459):73–94. doi: 10.3897/zookeys.459.8015 (PMC4283633; doi:10.3897/zookeys.459.8015)
Supplement: XML Treatment for Xenocylapidius bimaculatus [file zookeys.459.8015-treatment4.xml]

<!DOCTYPE tp:taxon-treatment
  PUBLIC "-//TaxonX//DTD Taxonomic Treatment Publishing DTD v0 20100105//EN" "tax-treatment-NSO.dtd">
<tp:taxon-treatment xmlns:tp="http://www.plazi.org/taxpub"><tp:treatment-meta><kwd-group><label>Taxon classification</label><kwd><named-content content-type="kingdom">Animalia</named-content></kwd><kwd><named-content content-type="order">Hemiptera</named-content></kwd><kwd><named-content content-type="family">Miridae</named-content></kwd></kwd-group><mixed-citation publication-type="journal"><person-group><name><surname>Wolski</surname><given-names>Andrzej</given-names></name><name><surname>Gorczyca</surname><given-names>Jacek</given-names></name></person-group><article-title>Revision of the plant bug genus <italic><tp:taxon-name><tp:taxon-name-part taxon-name-part-type="genus">Xenocylapidius</tp:taxon-name-part></tp:taxon-name></italic> (<tp:taxon-name><tp:taxon-name-part taxon-name-part-type="order">Hemiptera</tp:taxon-name-part></tp:taxon-name>, <tp:taxon-name><tp:taxon-name-part taxon-name-part-type="suborder">Heteroptera</tp:taxon-name-part></tp:taxon-name>, <tp:taxon-name><tp:taxon-name-part taxon-name-part-type="family">Miridae</tp:taxon-name-part></tp:taxon-name>, <tp:taxon-name><tp:taxon-name-part taxon-name-part-type="subfamily">Cylapinae</tp:taxon-name-part></tp:taxon-name>), with descriptions of five new species from Australia and New Caledonia</article-title><source>Zookeys</source><day>2</day><month>12</month><year>2014</year><volume>2014</volume><issue>459</issue><fpage>73</fpage><lpage>94</lpage><pub-id pub-id-type="doi">10.3897/zookeys.459.8015</pub-id></mixed-citation></tp:treatment-meta><tp:nomenclature><tp:taxon-name>
                        <tp:taxon-name-part taxon-name-part-type="genus">Xenocylapidius</tp:taxon-name-part>
                        <tp:taxon-name-part taxon-name-part-type="species">bimaculatus</tp:taxon-name-part>
                        <object-id xmlns:xlink="http://www.w3.org/1999/xlink" content-type="zoobank" xlink:type="simple">http://zoobank.org/D2ED9060-36D9-4C86-A273-33EB7D120100</object-id>
                    </tp:taxon-name><tp:taxon-authority>Wolski &amp; Gorczyca</tp:taxon-authority><tp:taxon-status xmlns:xlink="http://www.w3.org/1999/xlink" xlink:type="simple">sp. n.</tp:taxon-status><xref ref-type="fig" rid="F1">Figures 3</xref><xref ref-type="fig" rid="F2">, 12</xref><xref ref-type="fig" rid="F4">, 26</xref><xref ref-type="fig" rid="F5">–31</xref></tp:nomenclature><tp:treatment-sec sec-type="Diagnosis"><title>Diagnosis.</title><p>Recognized by the chocolate brown dorsum with two large whitish patches, each situated near base of the hemelytron (Fig. <xref ref-type="fig" rid="F1">3</xref>); the medial sclerite (MS) stout, large, occupying almost half of endosoma, tapering toward apex, sharply pointed (Fig. <xref ref-type="fig" rid="F4">26</xref>); the extreme apex of apical process of the left paramere weakly arcuate, nearly conelike (Fig. <xref ref-type="fig" rid="F3">24</xref>); the right paramere with an apical process ovoid, with a basal, small, obtuse process dextrolaterally and paramere body rather thin, nearly cylindrical, and very weakly arcuate at apical half, strongly broadened at basal half (Fig. <xref ref-type="fig" rid="F4">30</xref>).</p><p>Most similar to <italic><tp:taxon-name><tp:taxon-name-part taxon-name-part-type="genus">Xenocylapidius</tp:taxon-name-part> <tp:taxon-name-part taxon-name-part-type="species">rolandi</tp:taxon-name-part></tp:taxon-name></italic> in sharing a large, pale patch near base of hemelytron (Figs <xref ref-type="fig" rid="F1">3</xref>, <xref ref-type="fig" rid="F1">7</xref>). The present new species can, however, be distinguished by the chocolate brown dorsum (Fig. <xref ref-type="fig" rid="F1">3</xref>) and the shape of the male genitalia (Figs <xref ref-type="fig" rid="F4">26</xref>–<xref ref-type="fig" rid="F4">30</xref>).</p></tp:treatment-sec><tp:treatment-sec sec-type="Description"><title>Description.</title><p><italic>Female</italic>. <bold>COLORATION</bold> (Figs <xref ref-type="fig" rid="F1">3</xref>, <xref ref-type="fig" rid="F2">11</xref>). Dorsum chocolate brown, with yellow areas. <bold><italic>Head</italic>.</bold> Chocolate brown with whitish areas; posterior margin of vertex with two indistinct, dirty yellow patches, each situated mediolaterally, vertex also with two longitudinal, yellowish patches, each bordering inner margin of each eye and with a longitudinal, yellow stripe medially; frons with two yellow patches, each situated laterally and with yellow patch medioapically, bordering clypeus; clypeus with a short, longitudinal, yellow patch basally; mandibular fig with two small, yellow patches basally, each bordering base of clypeus, mandibular fig also with a yellow line along entire length of ventral margin; gula with relatively large, yellow patch bordering ventral margin of eye; antennal segment I chocolate brown with a yellowish annulation near base; segment II dirty yellow to brown, apical one third dark brown; segments III and IV dark brown; labium yellow, with fuscous areas. <bold><italic>Thorax</italic>.</bold> <italic>Pronotum</italic>. Chocolate brown, with indistinct yellow mottling on anterior half of calli and with indistinct yellow stripe medially, originating from middle of pronotal calli and ending at posterior margin. <italic>Mesoscutum and scutellum</italic>. Chocolate brown with a pale patch apically. <italic>Thoracic pleura</italic>. Chocolate brown. <italic>Hemelytron</italic>. Chocolate brown with indistinct yellowish shades and more or less developed whitish areas; embolium with a small whitish patch basally and apically; corium and embolium with a large, whitish patch near base; cuneus with a small yellow patch apically; membrane chocolate brown, membrane venation whitish. <italic>Legs</italic>. Procoxa chocolate; meso- and metacoxae yellow; profemur chocolate brown; protibia brownish; protarsus dirty yellow. <bold><italic>Abdomen</italic>.</bold> Brown with yellow areas. <bold>STRUCTURE, TEXTURE, AND VESTITURE</bold> (Figs <xref ref-type="fig" rid="F1">3</xref>, <xref ref-type="fig" rid="F2">11</xref>). <bold><italic>Head</italic>.</bold> Antennal segment II weakly broadened toward apex, covered sparse, adpressed setae, sparse on basal one-fifth of segment II and dense on remainder of segment. <bold><italic>Thorax</italic>.</bold> <italic>Pronotum</italic>. Lateral margins sharply carinate, somewhat elevated. <italic>Mesoscutum and scutellum</italic>. Scutellum weakly convex. <italic>Hemelytron</italic>. Covered with short, relatively dense, adpressed, black setae.</p><p><italic>Male</italic>. Similar to female in coloration, structure, texture, and vestiture.</p><p><bold><italic>Male genitalia</italic>.</bold> <italic>Aedeagus</italic> (Figs <xref ref-type="fig" rid="F4">26</xref>–<xref ref-type="fig" rid="F4">27</xref>). Basal sac (BSC) occupying one third of endosoma; apex of endosoma with a single bundle of spiculi (SP1); medial sclerite (MS) stout, large, occupying almost half of endosoma, tapering toward apex, sharply pointed. <italic>Left paramere</italic> (Figs <xref ref-type="fig" rid="F4">28</xref>–<xref ref-type="fig" rid="F4">29</xref>). Apical process: lateral view: broadened basally, cylindrical at apical two-thirds, obtuse; dorsal view: lateral margins weakly sinuate; extreme apex weakly arcuate, nearly conelike; sensory lobe: smassive, just slightly arcuate, obtuse. <italic>Right paramere</italic> (Fig. <xref ref-type="fig" rid="F4">30</xref>). Apical process: ovoid, with a basal, small, obtuse process dextrolaterally; paramere body: rather thin, nearly cylindrical, and very weakly arcuate at apical half, strongly broadened at basal half, covered with a few long, protruding setae sinistrolaterally.</p></tp:treatment-sec><tp:treatment-sec sec-type="Measurements"><title>Measurements.</title><p>♀/♂ (n=3, holotype measurements in parentheses). <italic>Body</italic>. Length 4.30–4.70/4.00 (4.70), width 1.65–1.75/1.65 (1.75). <italic>Head</italic>. Length 0.70–0.82/0.88 (0.82), width 0.70–0.73/0.70 (0.73), interocular distance 0.32–0.33/0.30 (0.32). <italic>Antenna</italic>. Length of segment I 0.44–0.50/0.45 (0.50), II 1.20–1.35/1.25 (1.35), III 0.60–0.65/0.63 (0.65) (IV missing in examined specimens). <italic>Labium</italic>. I (holotype) 0.80 (remaining segments immeasurable in examined specimens). <italic>Pronotum</italic>. Length 0.65–0.68/0.65 (0.68), width of anterior margin 0.63–0.65/0.58 (0.65), length of lateral margin 0.73–0.75/0.78 (0.75), width of posterior margin 1.30–1.38/1.33 (1.38).</p></tp:treatment-sec><tp:treatment-sec sec-type="Biology"><title>Biology.</title><p>Unknown.</p></tp:treatment-sec><tp:treatment-sec sec-type="Distribution"><title>Distribution.</title><p>Australia (South Australia) (Fig. <xref ref-type="fig" rid="F5">31</xref>).</p></tp:treatment-sec><tp:treatment-sec sec-type="Etymology"><title>Etymology.</title><p>The specific name is derived from the Latin “bi”, meaning two, and “macula”, meaning spot, and is used to denote the presence of two large dorsal patches, each situated near base of each hemelytron.</p></tp:treatment-sec><tp:treatment-sec sec-type="Type material"><title>Type material.</title><p>Holotype ♀: Australien 78, Wilpena Pound, Flinders Range, SA, 25.12.1972, M. Baehr (ZSM). Paratypes 1 ♀ and 1 ♂: same data as for holotype (ZSM).</p></tp:treatment-sec><tp:treatment-sec><!--Section generated to contain objects referenced in tp:taxon-treatment.--><fig id="F1" position="float" orientation="portrait"><label>Figures 1–8.</label><caption><p>Dorsal habitus color photographs of <italic><tp:taxon-name><tp:taxon-name-part taxon-name-part-type="genus">Xenocylapidius</tp:taxon-name-part></tp:taxon-name></italic> spp.: <bold>1</bold> <italic><tp:taxon-name><tp:taxon-name-part taxon-name-part-type="genus">Xenocylapidius</tp:taxon-name-part> <tp:taxon-name-part taxon-name-part-type="species">acutipennis</tp:taxon-name-part></tp:taxon-name></italic> (holotype) <bold>2</bold> <italic><tp:taxon-name><tp:taxon-name-part taxon-name-part-type="genus">Xenocylapidius</tp:taxon-name-part> <tp:taxon-name-part taxon-name-part-type="species">ater</tp:taxon-name-part></tp:taxon-name></italic> (holotype) <bold>3</bold> <italic><tp:taxon-name><tp:taxon-name-part taxon-name-part-type="genus">Xenocylapidius</tp:taxon-name-part> <tp:taxon-name-part taxon-name-part-type="species">bimaculatus</tp:taxon-name-part></tp:taxon-name></italic> (holotype) <bold>4</bold> <italic><tp:taxon-name><tp:taxon-name-part taxon-name-part-type="genus">Xenocylapidius</tp:taxon-name-part> <tp:taxon-name-part taxon-name-part-type="species">bioculatus</tp:taxon-name-part></tp:taxon-name></italic> (♀: Australia N. S. W., Manly nr Sydney, North Head 16–21.2., D. Shcherbakov 1997) <bold>5</bold> <italic><tp:taxon-name><tp:taxon-name-part taxon-name-part-type="genus">Xenocylapidius</tp:taxon-name-part> <tp:taxon-name-part taxon-name-part-type="species">gemellus</tp:taxon-name-part></tp:taxon-name></italic> (holotype) <bold>6</bold> <italic><tp:taxon-name><tp:taxon-name-part taxon-name-part-type="genus">Xenocylapidius</tp:taxon-name-part> <tp:taxon-name-part taxon-name-part-type="species">gressitti</tp:taxon-name-part></tp:taxon-name></italic> (holotype) <bold>7</bold> <italic><tp:taxon-name><tp:taxon-name-part taxon-name-part-type="genus">Xenocylapidius</tp:taxon-name-part> <tp:taxon-name-part taxon-name-part-type="species">rolandi</tp:taxon-name-part></tp:taxon-name></italic> (holotype) <bold>8</bold> <italic><tp:taxon-name><tp:taxon-name-part taxon-name-part-type="genus">Xenocylapidius</tp:taxon-name-part> <tp:taxon-name-part taxon-name-part-type="species">tamasi</tp:taxon-name-part></tp:taxon-name></italic> (♀: New Caledonia, Foret di Thi, 29.X.–1.XI.1967).</p></caption><graphic xmlns:xlink="http://www.w3.org/1999/xlink" xlink:href="zookeys-459-073-g001.jpg" position="float" orientation="portrait" xlink:type="simple" id="oo_34939.jpg"/></fig><fig id="F2" position="float" orientation="portrait"><label>Figures 9–15.</label><caption><p>Color photographs of <italic><tp:taxon-name><tp:taxon-name-part taxon-name-part-type="genus">Xenocylapidius</tp:taxon-name-part></tp:taxon-name></italic> spp., lateral views: <bold>9</bold> <italic><tp:taxon-name><tp:taxon-name-part taxon-name-part-type="genus">Xenocylapidius</tp:taxon-name-part> <tp:taxon-name-part taxon-name-part-type="species">acutipennis</tp:taxon-name-part></tp:taxon-name></italic> (holotype) <bold>10</bold> <italic><tp:taxon-name><tp:taxon-name-part taxon-name-part-type="genus">Xenocylapidius</tp:taxon-name-part> <tp:taxon-name-part taxon-name-part-type="species">ater</tp:taxon-name-part></tp:taxon-name></italic> (holotype); 11. <italic><tp:taxon-name><tp:taxon-name-part taxon-name-part-type="genus">Xenocylapidius</tp:taxon-name-part> <tp:taxon-name-part taxon-name-part-type="species">bimaculatus</tp:taxon-name-part></tp:taxon-name></italic> (holotype) <bold>12</bold> <italic><tp:taxon-name><tp:taxon-name-part taxon-name-part-type="genus">Xenocylapidius</tp:taxon-name-part> <tp:taxon-name-part taxon-name-part-type="species">bioculatus</tp:taxon-name-part></tp:taxon-name></italic> (♀: Australia N. S. W., Manly nr Sydney, North Head 16–21.2., D. Shcherbakov 1997) <bold>13</bold> <italic><tp:taxon-name><tp:taxon-name-part taxon-name-part-type="genus">Xenocylapidius</tp:taxon-name-part> <tp:taxon-name-part taxon-name-part-type="species">gressitti</tp:taxon-name-part></tp:taxon-name></italic> (holotype) <bold>14</bold> <italic><tp:taxon-name><tp:taxon-name-part taxon-name-part-type="genus">Xenocylapidius</tp:taxon-name-part> <tp:taxon-name-part taxon-name-part-type="species">rolandi</tp:taxon-name-part></tp:taxon-name></italic> (holotype) <bold>15</bold> <italic><tp:taxon-name><tp:taxon-name-part taxon-name-part-type="genus">Xenocylapidius</tp:taxon-name-part> <tp:taxon-name-part taxon-name-part-type="species">tamasi</tp:taxon-name-part></tp:taxon-name></italic> (♀: New Caledonia, Foret di Thi, 29.X.–1.XI.1967).</p></caption><graphic xmlns:xlink="http://www.w3.org/1999/xlink" xlink:href="zookeys-459-073-g002.jpg" position="float" orientation="portrait" xlink:type="simple" id="oo_34940.jpg"/></fig><fig id="F4" position="float" orientation="portrait"><label>Figures 26–30.</label><caption><p>Male genitalia of <italic><tp:taxon-name><tp:taxon-name-part taxon-name-part-type="genus">Xenocylapidius</tp:taxon-name-part> <tp:taxon-name-part taxon-name-part-type="species">bimaculatus</tp:taxon-name-part></tp:taxon-name></italic>: <bold>26</bold> Endosoma (dorsal view) <bold>27</bold> Basal sac of endosoma (ventral view) <bold>28</bold> Left paramere (left lateral view) <bold>29</bold> Left paramere (dorsal view) <bold>30</bold> Right paramere (right lateral view). APR = apical process of paramere; AR = apical ring of endosomal basal sac; BPR = basal process of paramere; BSC = basal sac; DSS = sclerotized portion of ductus seminis inside endosoma; PB = paramere body; SL = sensory lobe; SLS = sinistrolateral sclerite; SP1 = endosomal spiculi.</p></caption><graphic xmlns:xlink="http://www.w3.org/1999/xlink" xlink:href="zookeys-459-073-g004.jpg" position="float" orientation="portrait" xlink:type="simple" id="oo_34942.jpg"/></fig><fig id="F5" position="float" orientation="portrait"><label>Figure 31.</label><caption><p>Distribution map of <italic><tp:taxon-name><tp:taxon-name-part taxon-name-part-type="genus">Xenocylapidius</tp:taxon-name-part></tp:taxon-name></italic> spp.</p></caption><graphic xmlns:xlink="http://www.w3.org/1999/xlink" xlink:href="zookeys-459-073-g005.jpg" position="float" orientation="portrait" xlink:type="simple" id="oo_34943.jpg"/></fig><fig id="F3" position="float" orientation="portrait"><label>Figures 16–25.</label><caption><p>Male genitalia of <italic><tp:taxon-name><tp:taxon-name-part taxon-name-part-type="genus">Xenocylapidius</tp:taxon-name-part> <tp:taxon-name-part taxon-name-part-type="species">acutipennis</tp:taxon-name-part></tp:taxon-name></italic> (<bold>16–20</bold>) and <italic><tp:taxon-name><tp:taxon-name-part taxon-name-part-type="genus">Xenocylapidius</tp:taxon-name-part> <tp:taxon-name-part taxon-name-part-type="species">ater</tp:taxon-name-part></tp:taxon-name></italic> (<bold>21–25</bold>): <bold>16, 21</bold> Endosoma (dorsal view) <bold>17, 22</bold> Basal sac of endosoma (ventral view) <bold>18, 23</bold> Left paramere (left lateral view) <bold>19, 24</bold> Left paramere (dorsal view) <bold>20, 25</bold> Right paramere (right lateral view). APR = apical process of paramere; AR = apical ring of endosomal basal sac; BP = basal fig; BPR = basal process of paramere; BSC = basal sac; DLS = dextrolateral sclerite; DSS = sclerotized portion of ductus seminis inside endosoma; MS = medial sclerite; PB = paramere body; SL = sensory lobe; SLS = sinistrolateral sclerite; SP1 and SP2 = endosomal spiculi.</p></caption><graphic xmlns:xlink="http://www.w3.org/1999/xlink" xlink:href="zookeys-459-073-g003.jpg" position="float" orientation="portrait" xlink:type="simple" id="oo_34941.jpg"/></fig></tp:treatment-sec></tp:taxon-treatment>
