# Supplementary material for: Revision of the plant bug genus Xenocylapidius (Hemiptera, Heteroptera, Miridae, Cylapinae), with descriptions of five new species from Australia and New Caledonia
Source: Zookeys. 2014 Dec 2;(459):73–94. doi: 10.3897/zookeys.459.8015 (PMC4283633; doi:10.3897/zookeys.459.8015)
Supplement: XML Treatment for Xenocylapidius gemellus [file zookeys.459.8015-treatment6.xml]

<!DOCTYPE tp:taxon-treatment
  PUBLIC "-//TaxonX//DTD Taxonomic Treatment Publishing DTD v0 20100105//EN" "tax-treatment-NSO.dtd">
<tp:taxon-treatment xmlns:tp="http://www.plazi.org/taxpub"><tp:treatment-meta><kwd-group><label>Taxon classification</label><kwd><named-content content-type="kingdom">Animalia</named-content></kwd><kwd><named-content content-type="order">Hemiptera</named-content></kwd><kwd><named-content content-type="family">Miridae</named-content></kwd></kwd-group><mixed-citation publication-type="journal"><person-group><name><surname>Wolski</surname><given-names>Andrzej</given-names></name><name><surname>Gorczyca</surname><given-names>Jacek</given-names></name></person-group><article-title>Revision of the plant bug genus <italic><tp:taxon-name><tp:taxon-name-part taxon-name-part-type="genus">Xenocylapidius</tp:taxon-name-part></tp:taxon-name></italic> (<tp:taxon-name><tp:taxon-name-part taxon-name-part-type="order">Hemiptera</tp:taxon-name-part></tp:taxon-name>, <tp:taxon-name><tp:taxon-name-part taxon-name-part-type="suborder">Heteroptera</tp:taxon-name-part></tp:taxon-name>, <tp:taxon-name><tp:taxon-name-part taxon-name-part-type="family">Miridae</tp:taxon-name-part></tp:taxon-name>, <tp:taxon-name><tp:taxon-name-part taxon-name-part-type="subfamily">Cylapinae</tp:taxon-name-part></tp:taxon-name>), with descriptions of five new species from Australia and New Caledonia</article-title><source>Zookeys</source><day>2</day><month>12</month><year>2014</year><volume>2014</volume><issue>459</issue><fpage>73</fpage><lpage>94</lpage><pub-id pub-id-type="doi">10.3897/zookeys.459.8015</pub-id></mixed-citation></tp:treatment-meta><tp:nomenclature><tp:taxon-name>
                        <tp:taxon-name-part taxon-name-part-type="genus">Xenocylapidius</tp:taxon-name-part>
                        <tp:taxon-name-part taxon-name-part-type="species">gemellus</tp:taxon-name-part>
                        <object-id xmlns:xlink="http://www.w3.org/1999/xlink" content-type="zoobank" xlink:type="simple">http://zoobank.org/DFE7AE29-2127-47BD-A66F-ED2B6D9822AC</object-id>
                    </tp:taxon-name><tp:taxon-authority>Wolski &amp; Gorczyca</tp:taxon-authority><tp:taxon-status xmlns:xlink="http://www.w3.org/1999/xlink" xlink:type="simple">sp. n.</tp:taxon-status><xref ref-type="fig" rid="F1">Figures 5</xref><xref ref-type="fig" rid="F5">, 31</xref><xref ref-type="fig" rid="F6">–36</xref></tp:nomenclature><tp:treatment-sec sec-type="Diagnosis"><title>Diagnosis.</title><p>Recognized by the mottled, brownish yellow coloration (Fig. <xref ref-type="fig" rid="F1">5</xref>); the dirty yellow antennal segment II (Fig. <xref ref-type="fig" rid="F1">5</xref>); the medial sclerite (MS) stout, occupying more than one third of endosoma, basal one third nearly rounded, apical two thirds tapering toward apex, sharply pointed apically; the endosomal sinistrolateral sclerite (SLS) relatively small, occupying one fourth of endosoma, bifurcate at basal one third, remainder of sclerite cylindrical, somewhat narrowed apically (Fig. <xref ref-type="fig" rid="F6">32</xref>); the extreme apex of apical process of left paramere rounded in dorsal view (Fig. <xref ref-type="fig" rid="F6">35</xref>); and the right paramere sickle-shaped (Fig. <xref ref-type="fig" rid="F6">36</xref>).</p><p>Most similar to <italic><tp:taxon-name><tp:taxon-name-part taxon-name-part-type="genus">Xenocylapidius</tp:taxon-name-part> <tp:taxon-name-part taxon-name-part-type="species">acutipennis</tp:taxon-name-part></tp:taxon-name></italic> in sharing a brownish yellow mottling on dorsum (Figs <xref ref-type="fig" rid="F1">1</xref>, <xref ref-type="fig" rid="F1">5</xref>), the rounded extreme apex of apical process of the left paramere when viewed dorsally (Figs <xref ref-type="fig" rid="F3">19</xref>, <xref ref-type="fig" rid="F6">35</xref>), and sickle-shaped right paramere. This new species can, however, be distinguished by the dark dirty yellow antennal segment (Fig. <xref ref-type="fig" rid="F1">5</xref>) and the shape of the endosoma (Figs <xref ref-type="fig" rid="F6">32</xref>).</p></tp:treatment-sec><tp:treatment-sec sec-type="Description"><title>Description.</title><p><italic>Male</italic>. <bold>COLORATION</bold> (Fig. <xref ref-type="fig" rid="F1">5</xref>). Dorsum dark brown with dirty yellow and whitish areas. <bold><italic>Head</italic>.</bold> Dark brown dirty yellow; antenna dirty yellow; labium yellowish. <bold><italic>Thorax</italic>.</bold> <italic>Pronotum</italic>. Dark brown dirty yellow. <italic>Mesoscutum and scutellum</italic>. Dark brown with a whitish patch apically. <italic>Thoracic pleura</italic>. Dark brown with brown and dirty yellow areas. <italic>Hemelytron</italic>. Brown, mottled with yellow; membrane grey, venation dirty yellowish white. <italic>Legs</italic>. Procoxa dark brown; meso- and metacoxa dirty yellowish; pro- and mesofemur dark brownish; remaining segments of pro- and mesoleg dirty yellow. <bold><italic>Abdomen</italic>.</bold> Dirty yellow. <bold>STRUCTURE, TEXTURE, AND VESTITURE</bold> (Fig. <xref ref-type="fig" rid="F1">5</xref>). <bold><italic>Head</italic>.</bold> Antennal segment II weakly broadened toward apex, covered with moderately dense, semirecumbent setae, sparse on basal one-fifth of segment II and dense on remainder of segment. <bold><italic>Thorax</italic>.</bold> <italic>Pronotum</italic>. Lateral margins sharply carinate, somewhat elevated. <italic>Mesoscutum and scutellum</italic>. Scutellum weakly convex. <italic>Hemelytron</italic>. Covered with short, relatively dense, adpressed, black setae.</p><p><bold><italic>Male genitalia</italic>.</bold> <italic>Aedeagus</italic> (Figs <xref ref-type="fig" rid="F6">32</xref>–<xref ref-type="fig" rid="F6">33</xref>). Basal sac occupying one third of endosoma, apical ring (AR) extended into long, irregular, apically broadened and serrate sclerite dextrolaterally; sclerotized portion of ductus seminis inside endosoma (DSS) arcuate, nearly cylindrical at basal two-thirds, apically extended into an irregular, nearly ovoid fig; apical one third of endosoma with two bundles of spiculi (SP1 and SP2); medial sclerite (MS) stout, occupying more than one third of endosoma, basal one third nearly rounded, apical two thirds tapering toward apex, sharply pointed apically; sinistrolateral sclerite (SLS) relatively small, occupying one fourth of endosoma, bifurcate at basal one third, remainder of sclerite cylindrical, somewhat narrowed apically. <italic>Left paramere</italic> (Figs <xref ref-type="fig" rid="F6">34</xref>–<xref ref-type="fig" rid="F6">35</xref>). Apical process: lateral view: broadened and weakly arcuate basally, slightly tapering toward apex, obtuse apically; dorsal view: lateral margins weakly arcuate, extreme apex rounded; sensory lobe: stout, obtuse apically. <italic>Right paramere</italic> (Fig. <xref ref-type="fig" rid="F6">36</xref>). Sickle-shaped; apical process: relatively long, weakly curved and slightly tapering toward apex; paramere body: thin, arcuate.</p></tp:treatment-sec><tp:treatment-sec sec-type="Measurements"><title>Measurements.</title><p>Holotype ♂: <italic>Body</italic>. Length 5.50, width 2.00. <italic>Head</italic>. Length 0.88, width 0.77, interocular distance 0.33. <italic>Antenna</italic>. Length of segment I 0.75, II 1.8, III 0.75, IV (partly broken). <italic>Labium</italic>. Immeasurable in specimen examined. <italic>Pronotum</italic>. Length 0.83, width of anterior margin 0.68, length of lateral margin 0.90, width of posterior margin 1.70.</p><p><italic>Female</italic>.  Unknown.</p></tp:treatment-sec><tp:treatment-sec sec-type="Biology"><title>Biology.</title><p>Unknown.</p></tp:treatment-sec><tp:treatment-sec sec-type="Distribution"><title>Distribution.</title><p>Australia (Queensland) (Fig. <xref ref-type="fig" rid="F5">31</xref>).</p></tp:treatment-sec><tp:treatment-sec sec-type="Etymology"><title>Etymology.</title><p>The specific name is derived from the Latin “gemellus”, meaning twin, and is used to denote the similarity of this species to <italic><tp:taxon-name><tp:taxon-name-part taxon-name-part-type="genus">Xenocylapidius</tp:taxon-name-part> <tp:taxon-name-part taxon-name-part-type="species">acutipennis</tp:taxon-name-part></tp:taxon-name></italic>.</p></tp:treatment-sec><tp:treatment-sec sec-type="Type material"><title>Type material.</title><p><bold>Holotype</bold> ♂: QUEENSLAND, Cedar Creek, Mars 1910, E. Mjöberg (NHRS).</p><fig id="F6" position="float" orientation="portrait"><label>Figures 32–41.</label><caption><p>Male genitalia of <italic><tp:taxon-name><tp:taxon-name-part taxon-name-part-type="genus">Xenocylapidius</tp:taxon-name-part> <tp:taxon-name-part taxon-name-part-type="species">gemellus</tp:taxon-name-part></tp:taxon-name></italic> (<bold>32–36</bold>) and <italic><tp:taxon-name><tp:taxon-name-part taxon-name-part-type="genus">Xenocylapidius</tp:taxon-name-part> <tp:taxon-name-part taxon-name-part-type="species">rolandi</tp:taxon-name-part></tp:taxon-name></italic> (<bold>37–41</bold>): <bold>32, 37</bold> Endosoma (dorsal view) <bold>33, 38</bold> Basal sac of endosoma (ventral view) <bold>34, 39</bold> Left paramere (left lateral view) <bold>35, 40</bold> Left paramere (dorsal view) <bold>36, 41</bold> Right paramere (right lateral view). APR = apical process of paramere; AR = apical ring of endosomal basal sac; BPR = basal process of paramere; BSC = basal sac; DSS = sclerotized portion of ductus seminis inside endosoma; MS = medial sclerite; PB = paramere body; SL = sensory lobe; SLS = sinistrolateral sclerite; SP1 and SP2 = endosomal spiculi.</p></caption><graphic xmlns:xlink="http://www.w3.org/1999/xlink" xlink:href="zookeys-459-073-g006.jpg" position="float" orientation="portrait" xlink:type="simple" id="oo_34944.jpg"/></fig><fig id="F7" position="float" orientation="portrait"><label>Figures 42–46.</label><caption><p>Male genitalia of <italic><tp:taxon-name><tp:taxon-name-part taxon-name-part-type="genus">Xenocylapidius</tp:taxon-name-part> <tp:taxon-name-part taxon-name-part-type="species">tamasi</tp:taxon-name-part></tp:taxon-name></italic>: <bold>42</bold> Endosoma (dorsal view) <bold>43</bold> Basal sac of endosoma (ventral view) <bold>44</bold> Left paramere (left lateral view) <bold>45</bold> Left paramere (dorsal view) <bold>46</bold> Right paramere (right lateral view). APR = apical process of paramere; AR = apical ring of endosomal basal sac; BPR = basal process of paramere; BSC = basal sac; DLS = dextrolateral sclerite; DSS = sclerotized portion of ductus seminis inside endosoma; PB = paramere body; SL = sensory lobe; SP1, SP2, and SP3 = endosomal spiculi.</p></caption><graphic xmlns:xlink="http://www.w3.org/1999/xlink" xlink:href="zookeys-459-073-g007.jpg" position="float" orientation="portrait" xlink:type="simple" id="oo_34945.jpg"/></fig><fig id="F8" position="float" orientation="portrait"><label>Figure 47.</label><caption><p>Dorsal habitus drawing of <italic><tp:taxon-name><tp:taxon-name-part taxon-name-part-type="genus">Xenocylapidius</tp:taxon-name-part> <tp:taxon-name-part taxon-name-part-type="species">rolandi</tp:taxon-name-part></tp:taxon-name></italic> (holotype).</p></caption><graphic xmlns:xlink="http://www.w3.org/1999/xlink" xlink:href="zookeys-459-073-g008.jpg" position="float" orientation="portrait" xlink:type="simple" id="oo_34946.jpg"/></fig></tp:treatment-sec><tp:treatment-sec><!--Section generated to contain objects referenced in tp:taxon-treatment.--><fig id="F1" position="float" orientation="portrait"><label>Figures 1–8.</label><caption><p>Dorsal habitus color photographs of <italic><tp:taxon-name><tp:taxon-name-part taxon-name-part-type="genus">Xenocylapidius</tp:taxon-name-part></tp:taxon-name></italic> spp.: <bold>1</bold> <italic><tp:taxon-name><tp:taxon-name-part taxon-name-part-type="genus">Xenocylapidius</tp:taxon-name-part> <tp:taxon-name-part taxon-name-part-type="species">acutipennis</tp:taxon-name-part></tp:taxon-name></italic> (holotype) <bold>2</bold> <italic><tp:taxon-name><tp:taxon-name-part taxon-name-part-type="genus">Xenocylapidius</tp:taxon-name-part> <tp:taxon-name-part taxon-name-part-type="species">ater</tp:taxon-name-part></tp:taxon-name></italic> (holotype) <bold>3</bold> <italic><tp:taxon-name><tp:taxon-name-part taxon-name-part-type="genus">Xenocylapidius</tp:taxon-name-part> <tp:taxon-name-part taxon-name-part-type="species">bimaculatus</tp:taxon-name-part></tp:taxon-name></italic> (holotype) <bold>4</bold> <italic><tp:taxon-name><tp:taxon-name-part taxon-name-part-type="genus">Xenocylapidius</tp:taxon-name-part> <tp:taxon-name-part taxon-name-part-type="species">bioculatus</tp:taxon-name-part></tp:taxon-name></italic> (♀: Australia N. S. W., Manly nr Sydney, North Head 16–21.2., D. Shcherbakov 1997) <bold>5</bold> <italic><tp:taxon-name><tp:taxon-name-part taxon-name-part-type="genus">Xenocylapidius</tp:taxon-name-part> <tp:taxon-name-part taxon-name-part-type="species">gemellus</tp:taxon-name-part></tp:taxon-name></italic> (holotype) <bold>6</bold> <italic><tp:taxon-name><tp:taxon-name-part taxon-name-part-type="genus">Xenocylapidius</tp:taxon-name-part> <tp:taxon-name-part taxon-name-part-type="species">gressitti</tp:taxon-name-part></tp:taxon-name></italic> (holotype) <bold>7</bold> <italic><tp:taxon-name><tp:taxon-name-part taxon-name-part-type="genus">Xenocylapidius</tp:taxon-name-part> <tp:taxon-name-part taxon-name-part-type="species">rolandi</tp:taxon-name-part></tp:taxon-name></italic> (holotype) <bold>8</bold> <italic><tp:taxon-name><tp:taxon-name-part taxon-name-part-type="genus">Xenocylapidius</tp:taxon-name-part> <tp:taxon-name-part taxon-name-part-type="species">tamasi</tp:taxon-name-part></tp:taxon-name></italic> (♀: New Caledonia, Foret di Thi, 29.X.–1.XI.1967).</p></caption><graphic xmlns:xlink="http://www.w3.org/1999/xlink" xlink:href="zookeys-459-073-g001.jpg" position="float" orientation="portrait" xlink:type="simple" id="oo_34939.jpg"/></fig><fig id="F5" position="float" orientation="portrait"><label>Figure 31.</label><caption><p>Distribution map of <italic><tp:taxon-name><tp:taxon-name-part taxon-name-part-type="genus">Xenocylapidius</tp:taxon-name-part></tp:taxon-name></italic> spp.</p></caption><graphic xmlns:xlink="http://www.w3.org/1999/xlink" xlink:href="zookeys-459-073-g005.jpg" position="float" orientation="portrait" xlink:type="simple" id="oo_34943.jpg"/></fig><fig id="F3" position="float" orientation="portrait"><label>Figures 16–25.</label><caption><p>Male genitalia of <italic><tp:taxon-name><tp:taxon-name-part taxon-name-part-type="genus">Xenocylapidius</tp:taxon-name-part> <tp:taxon-name-part taxon-name-part-type="species">acutipennis</tp:taxon-name-part></tp:taxon-name></italic> (<bold>16–20</bold>) and <italic><tp:taxon-name><tp:taxon-name-part taxon-name-part-type="genus">Xenocylapidius</tp:taxon-name-part> <tp:taxon-name-part taxon-name-part-type="species">ater</tp:taxon-name-part></tp:taxon-name></italic> (<bold>21–25</bold>): <bold>16, 21</bold> Endosoma (dorsal view) <bold>17, 22</bold> Basal sac of endosoma (ventral view) <bold>18, 23</bold> Left paramere (left lateral view) <bold>19, 24</bold> Left paramere (dorsal view) <bold>20, 25</bold> Right paramere (right lateral view). APR = apical process of paramere; AR = apical ring of endosomal basal sac; BP = basal fig; BPR = basal process of paramere; BSC = basal sac; DLS = dextrolateral sclerite; DSS = sclerotized portion of ductus seminis inside endosoma; MS = medial sclerite; PB = paramere body; SL = sensory lobe; SLS = sinistrolateral sclerite; SP1 and SP2 = endosomal spiculi.</p></caption><graphic xmlns:xlink="http://www.w3.org/1999/xlink" xlink:href="zookeys-459-073-g003.jpg" position="float" orientation="portrait" xlink:type="simple" id="oo_34941.jpg"/></fig></tp:treatment-sec></tp:taxon-treatment>
