# Supplementary material for: Revision of the plant bug genus Xenocylapidius (Hemiptera, Heteroptera, Miridae, Cylapinae), with descriptions of five new species from Australia and New Caledonia
Source: Zookeys. 2014 Dec 2;(459):73–94. doi: 10.3897/zookeys.459.8015 (PMC4283633; doi:10.3897/zookeys.459.8015)
Supplement: XML Treatment for Xenocylapidius rolandi [file zookeys.459.8015-treatment8.xml]

<!DOCTYPE tp:taxon-treatment
  PUBLIC "-//TaxonX//DTD Taxonomic Treatment Publishing DTD v0 20100105//EN" "tax-treatment-NSO.dtd">
<tp:taxon-treatment xmlns:tp="http://www.plazi.org/taxpub"><tp:treatment-meta><kwd-group><label>Taxon classification</label><kwd><named-content content-type="kingdom">Animalia</named-content></kwd><kwd><named-content content-type="order">Hemiptera</named-content></kwd><kwd><named-content content-type="family">Miridae</named-content></kwd></kwd-group><mixed-citation publication-type="journal"><person-group><name><surname>Wolski</surname><given-names>Andrzej</given-names></name><name><surname>Gorczyca</surname><given-names>Jacek</given-names></name></person-group><article-title>Revision of the plant bug genus <italic><tp:taxon-name><tp:taxon-name-part taxon-name-part-type="genus">Xenocylapidius</tp:taxon-name-part></tp:taxon-name></italic> (<tp:taxon-name><tp:taxon-name-part taxon-name-part-type="order">Hemiptera</tp:taxon-name-part></tp:taxon-name>, <tp:taxon-name><tp:taxon-name-part taxon-name-part-type="suborder">Heteroptera</tp:taxon-name-part></tp:taxon-name>, <tp:taxon-name><tp:taxon-name-part taxon-name-part-type="family">Miridae</tp:taxon-name-part></tp:taxon-name>, <tp:taxon-name><tp:taxon-name-part taxon-name-part-type="subfamily">Cylapinae</tp:taxon-name-part></tp:taxon-name>), with descriptions of five new species from Australia and New Caledonia</article-title><source>Zookeys</source><day>2</day><month>12</month><year>2014</year><volume>2014</volume><issue>459</issue><fpage>73</fpage><lpage>94</lpage><pub-id pub-id-type="doi">10.3897/zookeys.459.8015</pub-id></mixed-citation></tp:treatment-meta><tp:nomenclature><tp:taxon-name>
                        <tp:taxon-name-part taxon-name-part-type="genus">Xenocylapidius</tp:taxon-name-part>
                        <tp:taxon-name-part taxon-name-part-type="species">rolandi</tp:taxon-name-part>
                        <object-id xmlns:xlink="http://www.w3.org/1999/xlink" content-type="zoobank" xlink:type="simple">http://zoobank.org/87AF24A7-F7A9-481E-A200-2EEB45EDC679</object-id>
                    </tp:taxon-name><tp:taxon-authority>Wolski &amp; Gorczyca</tp:taxon-authority><tp:taxon-status xmlns:xlink="http://www.w3.org/1999/xlink" xlink:type="simple">sp. n.</tp:taxon-status><xref ref-type="fig" rid="F1">Figures 7</xref><xref ref-type="fig" rid="F2">, 14</xref><xref ref-type="fig" rid="F6">, 37</xref><xref ref-type="fig" rid="F6">–41</xref><xref ref-type="fig" rid="F8">, 47</xref><xref ref-type="fig" rid="F9">–48</xref></tp:nomenclature><tp:treatment-sec sec-type="Diagnosis"><title>Diagnosis.</title><p>Recognized by the white head, with a fuscous vertex (Figs <xref ref-type="fig" rid="F1">7</xref>, <xref ref-type="fig" rid="F8">47</xref>); the blackish hemelytron with two large, white patches at base and at apex of corium (Figs <xref ref-type="fig" rid="F1">7</xref>, <xref ref-type="fig" rid="F8">47</xref>); the sclerotized portion of ductus seminis (DSS) composed of two parts: basal one, relatively long, gradually broadened toward apex and apical one, weakly ovoid basally and rounded apically; the apical half of endosoma composed of five strongly membranous lobes covered with tiny denticles; the endosomal sinistrolateral sclerite (SLS) small, nearly ovoid, with serrate margins (Fig. <xref ref-type="fig" rid="F6">37</xref>); and the apical process of right paramere tapering toward apex, with a subapical, short, obtuse process dextrolaterally (Fig. <xref ref-type="fig" rid="F6">41</xref>).</p><p>Most similar to <italic><tp:taxon-name><tp:taxon-name-part taxon-name-part-type="genus">Xenocylapidius</tp:taxon-name-part> <tp:taxon-name-part taxon-name-part-type="species">bimaculatus</tp:taxon-name-part></tp:taxon-name></italic> in sharing large, pale patch near base of hemelytron (Figs <xref ref-type="fig" rid="F1">4</xref>, <xref ref-type="fig" rid="F1">7</xref>, <xref ref-type="fig" rid="F8">47</xref>). The present new species can, however, be distinguished by the blackish dorsum, with a large, white patch situated on hemelytron apically (Fig. <xref ref-type="fig" rid="F1">7</xref>, <xref ref-type="fig" rid="F8">47</xref>), and the shape of the male genitalia (Figs <xref ref-type="fig" rid="F6">37</xref>–<xref ref-type="fig" rid="F6">41</xref>).</p></tp:treatment-sec><tp:treatment-sec sec-type="Description"><title>Description.</title><p><italic>Male</italic>. <bold>COLORATION</bold> (Figs <xref ref-type="fig" rid="F1">7</xref>, <xref ref-type="fig" rid="F2">14</xref>, <xref ref-type="fig" rid="F8">47</xref>). Dorsum blackish with large white areas. <bold><italic>Head</italic>.</bold> Mostly white; vertex fuscous; frons with two small, fuscous patches, each contiguous with inner margin of each eye and surrounding antennal insertion; gula blackish; antennal segments I and II fuscous; labial segment I blackish; remainder of labium dirty yellow. <bold><italic>Thorax</italic>.</bold> <italic>Pronotum</italic>. Black. <italic>Mesoscutum and scutellum</italic>. Black. <italic>Thoracic pleura</italic>. Black. <italic>Hemelytron</italic>. Mostly black; corium and clavus with large, white patch near base; apex of embolium, apicolateral surface of corium, and medial portion of inner margin of cuneus with a large white patch; membrane dark grey. <italic>Legs</italic>. Procoxa black; meso- and metacoxae yellow, with a fuscous patch basally; femora and tibiae black; metafemur with a narrow, reddish annulation subapically and yellow, narrow annulation apically; metatibia with a yellow annulation basally and dirty yellow tinge at apical one third; tarsi dirty yellow. <bold><italic>Abdomen</italic>.</bold> Black. <bold>STRUCTURE, TEXTURE, AND VESTITURE</bold> (Figs <xref ref-type="fig" rid="F1">7</xref>, <xref ref-type="fig" rid="F2">14</xref>, <xref ref-type="fig" rid="F8">47</xref>). <bold><italic>Head</italic>.</bold> Antennal segment II weakly broadened toward apex, covered with moderately dense, semirecumbent setae, sparse on basal one-fifth of segment II and dense on remainder of segment, apical one fourth also with sparse, bristlelike, protruding setae. <bold><italic>Thorax</italic>.</bold> <italic>Pronotum</italic>. Lateral margins incarinate, not elevated. <italic>Mesoscutum and scutellum</italic>. Scutellum flattened. <italic>Hemelytron</italic>. Covered with very short, relatively dense, adpressed, black setae.</p><p><bold><italic>Male genitalia</italic>.</bold> <italic>Aedeagus</italic> (Figs <xref ref-type="fig" rid="F6">37</xref>–<xref ref-type="fig" rid="F6">38</xref>). Basal sac (BSC) nearly square; sclerotized portion of ductus seminis of endosoma (DSS) composed of two parts: basal one, relatively long, gradually broadened toward apex and apical one, weakly ovoid basally and rounded apically; apical half of endosoma composed of five strongly membranous lobes covered with tiny denticles; apical portion of endosoma with a single bundle of short spiculi (SP1); sinistrolateral sclerite (SLS) small, nearly ovoid, with serrate margins. <italic>Left paramere</italic> (Figs <xref ref-type="fig" rid="F6">39</xref>–<xref ref-type="fig" rid="F6">40</xref>). Apical process: lateral view: slightly tapering toward apex, very weakly curved subapically; dorsal view: strongly tapering toward apex; sensory lobe: stout, obtuse. <italic>Right paramere</italic> (Fig. <xref ref-type="fig" rid="F6">41</xref>). Apical process: tapering toward apex, thin; dorsal view: tapering toward apex, with subapical, short, obtuse process dextrolaterally; paramere body: dorsal surface with sparse, long, protruding setae.</p></tp:treatment-sec><tp:treatment-sec sec-type="Measurements"><title>Measurements.</title><p>Holotype ♂: <italic>Body</italic>. Length 4.75, width 1.70. <italic>Head</italic>. Length 0.80, width 0.70, interocular distance 0.33. <italic>Antenna</italic>. Length of segment I 0.65, II 1.48 (III and IV missing). <italic>Labium</italic>. Length of segment I 0.87 (II, III, and IV immeasurable). <italic>Pronotum</italic>. Length 0.60, width of anterior margin 0.63, length of lateral margin 0.70, width of posterior margin 1.32.</p><p><italic>Female</italic>. Unknown.</p></tp:treatment-sec><tp:treatment-sec sec-type="Biology"><title>Biology.</title><p>Unknown.</p></tp:treatment-sec><tp:treatment-sec sec-type="Distribution"><title>Distribution.</title><p>New Caledonia (South Province) (Fig. <xref ref-type="fig" rid="F9">48</xref>).</p></tp:treatment-sec><tp:treatment-sec sec-type="Etymology"><title>Etymology.</title><p>We are happy to name this species after our friend and colleague and the collector of the type specimen Roland Dobosz (Upper Silesian Museum, Bytom, Poland).</p></tp:treatment-sec><tp:treatment-sec sec-type="Type material"><title>Type material.</title><p>Holotype ♂: New Caledonia (S), <named-content xmlns:xlink="http://www.w3.org/1999/xlink" content-type="dwc:verbatimCoordinates" xlink:type="simple">22°16.8'S, 166°53.5'E</named-content>, Pic du Grand Kaori, 26. 12. 2006, 240 m, night coll. (lamp &amp; beating), leg. R. Dobosz &amp; M. Wanat; 5915/1788, coll. (MNHN).</p></tp:treatment-sec><tp:treatment-sec><!--Section generated to contain objects referenced in tp:taxon-treatment.--><fig id="F1" position="float" orientation="portrait"><label>Figures 1–8.</label><caption><p>Dorsal habitus color photographs of <italic><tp:taxon-name><tp:taxon-name-part taxon-name-part-type="genus">Xenocylapidius</tp:taxon-name-part></tp:taxon-name></italic> spp.: <bold>1</bold> <italic><tp:taxon-name><tp:taxon-name-part taxon-name-part-type="genus">Xenocylapidius</tp:taxon-name-part> <tp:taxon-name-part taxon-name-part-type="species">acutipennis</tp:taxon-name-part></tp:taxon-name></italic> (holotype) <bold>2</bold> <italic><tp:taxon-name><tp:taxon-name-part taxon-name-part-type="genus">Xenocylapidius</tp:taxon-name-part> <tp:taxon-name-part taxon-name-part-type="species">ater</tp:taxon-name-part></tp:taxon-name></italic> (holotype) <bold>3</bold> <italic><tp:taxon-name><tp:taxon-name-part taxon-name-part-type="genus">Xenocylapidius</tp:taxon-name-part> <tp:taxon-name-part taxon-name-part-type="species">bimaculatus</tp:taxon-name-part></tp:taxon-name></italic> (holotype) <bold>4</bold> <italic><tp:taxon-name><tp:taxon-name-part taxon-name-part-type="genus">Xenocylapidius</tp:taxon-name-part> <tp:taxon-name-part taxon-name-part-type="species">bioculatus</tp:taxon-name-part></tp:taxon-name></italic> (♀: Australia N. S. W., Manly nr Sydney, North Head 16–21.2., D. Shcherbakov 1997) <bold>5</bold> <italic><tp:taxon-name><tp:taxon-name-part taxon-name-part-type="genus">Xenocylapidius</tp:taxon-name-part> <tp:taxon-name-part taxon-name-part-type="species">gemellus</tp:taxon-name-part></tp:taxon-name></italic> (holotype) <bold>6</bold> <italic><tp:taxon-name><tp:taxon-name-part taxon-name-part-type="genus">Xenocylapidius</tp:taxon-name-part> <tp:taxon-name-part taxon-name-part-type="species">gressitti</tp:taxon-name-part></tp:taxon-name></italic> (holotype) <bold>7</bold> <italic><tp:taxon-name><tp:taxon-name-part taxon-name-part-type="genus">Xenocylapidius</tp:taxon-name-part> <tp:taxon-name-part taxon-name-part-type="species">rolandi</tp:taxon-name-part></tp:taxon-name></italic> (holotype) <bold>8</bold> <italic><tp:taxon-name><tp:taxon-name-part taxon-name-part-type="genus">Xenocylapidius</tp:taxon-name-part> <tp:taxon-name-part taxon-name-part-type="species">tamasi</tp:taxon-name-part></tp:taxon-name></italic> (♀: New Caledonia, Foret di Thi, 29.X.–1.XI.1967).</p></caption><graphic xmlns:xlink="http://www.w3.org/1999/xlink" xlink:href="zookeys-459-073-g001.jpg" position="float" orientation="portrait" xlink:type="simple" id="oo_34939.jpg"/></fig><fig id="F2" position="float" orientation="portrait"><label>Figures 9–15.</label><caption><p>Color photographs of <italic><tp:taxon-name><tp:taxon-name-part taxon-name-part-type="genus">Xenocylapidius</tp:taxon-name-part></tp:taxon-name></italic> spp., lateral views: <bold>9</bold> <italic><tp:taxon-name><tp:taxon-name-part taxon-name-part-type="genus">Xenocylapidius</tp:taxon-name-part> <tp:taxon-name-part taxon-name-part-type="species">acutipennis</tp:taxon-name-part></tp:taxon-name></italic> (holotype) <bold>10</bold> <italic><tp:taxon-name><tp:taxon-name-part taxon-name-part-type="genus">Xenocylapidius</tp:taxon-name-part> <tp:taxon-name-part taxon-name-part-type="species">ater</tp:taxon-name-part></tp:taxon-name></italic> (holotype); 11. <italic><tp:taxon-name><tp:taxon-name-part taxon-name-part-type="genus">Xenocylapidius</tp:taxon-name-part> <tp:taxon-name-part taxon-name-part-type="species">bimaculatus</tp:taxon-name-part></tp:taxon-name></italic> (holotype) <bold>12</bold> <italic><tp:taxon-name><tp:taxon-name-part taxon-name-part-type="genus">Xenocylapidius</tp:taxon-name-part> <tp:taxon-name-part taxon-name-part-type="species">bioculatus</tp:taxon-name-part></tp:taxon-name></italic> (♀: Australia N. S. W., Manly nr Sydney, North Head 16–21.2., D. Shcherbakov 1997) <bold>13</bold> <italic><tp:taxon-name><tp:taxon-name-part taxon-name-part-type="genus">Xenocylapidius</tp:taxon-name-part> <tp:taxon-name-part taxon-name-part-type="species">gressitti</tp:taxon-name-part></tp:taxon-name></italic> (holotype) <bold>14</bold> <italic><tp:taxon-name><tp:taxon-name-part taxon-name-part-type="genus">Xenocylapidius</tp:taxon-name-part> <tp:taxon-name-part taxon-name-part-type="species">rolandi</tp:taxon-name-part></tp:taxon-name></italic> (holotype) <bold>15</bold> <italic><tp:taxon-name><tp:taxon-name-part taxon-name-part-type="genus">Xenocylapidius</tp:taxon-name-part> <tp:taxon-name-part taxon-name-part-type="species">tamasi</tp:taxon-name-part></tp:taxon-name></italic> (♀: New Caledonia, Foret di Thi, 29.X.–1.XI.1967).</p></caption><graphic xmlns:xlink="http://www.w3.org/1999/xlink" xlink:href="zookeys-459-073-g002.jpg" position="float" orientation="portrait" xlink:type="simple" id="oo_34940.jpg"/></fig><fig id="F6" position="float" orientation="portrait"><label>Figures 32–41.</label><caption><p>Male genitalia of <italic><tp:taxon-name><tp:taxon-name-part taxon-name-part-type="genus">Xenocylapidius</tp:taxon-name-part> <tp:taxon-name-part taxon-name-part-type="species">gemellus</tp:taxon-name-part></tp:taxon-name></italic> (<bold>32–36</bold>) and <italic><tp:taxon-name><tp:taxon-name-part taxon-name-part-type="genus">Xenocylapidius</tp:taxon-name-part> <tp:taxon-name-part taxon-name-part-type="species">rolandi</tp:taxon-name-part></tp:taxon-name></italic> (<bold>37–41</bold>): <bold>32, 37</bold> Endosoma (dorsal view) <bold>33, 38</bold> Basal sac of endosoma (ventral view) <bold>34, 39</bold> Left paramere (left lateral view) <bold>35, 40</bold> Left paramere (dorsal view) <bold>36, 41</bold> Right paramere (right lateral view). APR = apical process of paramere; AR = apical ring of endosomal basal sac; BPR = basal process of paramere; BSC = basal sac; DSS = sclerotized portion of ductus seminis inside endosoma; MS = medial sclerite; PB = paramere body; SL = sensory lobe; SLS = sinistrolateral sclerite; SP1 and SP2 = endosomal spiculi.</p></caption><graphic xmlns:xlink="http://www.w3.org/1999/xlink" xlink:href="zookeys-459-073-g006.jpg" position="float" orientation="portrait" xlink:type="simple" id="oo_34944.jpg"/></fig><fig id="F8" position="float" orientation="portrait"><label>Figure 47.</label><caption><p>Dorsal habitus drawing of <italic><tp:taxon-name><tp:taxon-name-part taxon-name-part-type="genus">Xenocylapidius</tp:taxon-name-part> <tp:taxon-name-part taxon-name-part-type="species">rolandi</tp:taxon-name-part></tp:taxon-name></italic> (holotype).</p></caption><graphic xmlns:xlink="http://www.w3.org/1999/xlink" xlink:href="zookeys-459-073-g008.jpg" position="float" orientation="portrait" xlink:type="simple" id="oo_34946.jpg"/></fig><fig id="F9" position="float" orientation="portrait"><label>Figure 48.</label><caption><p>Distribution map of <italic><tp:taxon-name><tp:taxon-name-part taxon-name-part-type="genus">Xenocylapidius</tp:taxon-name-part></tp:taxon-name></italic> spp.</p></caption><graphic xmlns:xlink="http://www.w3.org/1999/xlink" xlink:href="zookeys-459-073-g009.jpg" position="float" orientation="portrait" xlink:type="simple" id="oo_34947.jpg"/></fig></tp:treatment-sec></tp:taxon-treatment>
