# Supplementary material for: Revision of the plant bug genus Xenocylapidius (Hemiptera, Heteroptera, Miridae, Cylapinae), with descriptions of five new species from Australia and New Caledonia
Source: Zookeys. 2014 Dec 2;(459):73–94. doi: 10.3897/zookeys.459.8015 (PMC4283633; doi:10.3897/zookeys.459.8015)
Supplement: XML Treatment for Xenocylapidius tamasi [file zookeys.459.8015-treatment9.xml]

<!DOCTYPE tp:taxon-treatment
  PUBLIC "-//TaxonX//DTD Taxonomic Treatment Publishing DTD v0 20100105//EN" "tax-treatment-NSO.dtd">
<tp:taxon-treatment xmlns:tp="http://www.plazi.org/taxpub"><tp:treatment-meta><kwd-group><label>Taxon classification</label><kwd><named-content content-type="kingdom">Animalia</named-content></kwd><kwd><named-content content-type="order">Hemiptera</named-content></kwd><kwd><named-content content-type="family">Miridae</named-content></kwd></kwd-group><mixed-citation publication-type="journal"><person-group><name><surname>Wolski</surname><given-names>Andrzej</given-names></name><name><surname>Gorczyca</surname><given-names>Jacek</given-names></name></person-group><article-title>Revision of the plant bug genus <italic><tp:taxon-name><tp:taxon-name-part taxon-name-part-type="genus">Xenocylapidius</tp:taxon-name-part></tp:taxon-name></italic> (<tp:taxon-name><tp:taxon-name-part taxon-name-part-type="order">Hemiptera</tp:taxon-name-part></tp:taxon-name>, <tp:taxon-name><tp:taxon-name-part taxon-name-part-type="suborder">Heteroptera</tp:taxon-name-part></tp:taxon-name>, <tp:taxon-name><tp:taxon-name-part taxon-name-part-type="family">Miridae</tp:taxon-name-part></tp:taxon-name>, <tp:taxon-name><tp:taxon-name-part taxon-name-part-type="subfamily">Cylapinae</tp:taxon-name-part></tp:taxon-name>), with descriptions of five new species from Australia and New Caledonia</article-title><source>Zookeys</source><day>2</day><month>12</month><year>2014</year><volume>2014</volume><issue>459</issue><fpage>73</fpage><lpage>94</lpage><pub-id pub-id-type="doi">10.3897/zookeys.459.8015</pub-id></mixed-citation></tp:treatment-meta><tp:nomenclature><tp:taxon-name>
                        <tp:taxon-name-part taxon-name-part-type="genus">Xenocylapidius</tp:taxon-name-part>
                        <tp:taxon-name-part taxon-name-part-type="species">tamasi</tp:taxon-name-part>
                    </tp:taxon-name><tp:taxon-authority>Gorczyca</tp:taxon-authority><xref ref-type="fig" rid="F1">Figures 8</xref><xref ref-type="fig" rid="F2">, 15</xref><xref ref-type="fig" rid="F7">, 42</xref><xref ref-type="fig" rid="F7">–46</xref><xref ref-type="fig" rid="F9">, 48</xref><!--PageBreak--><!--PageBreak--><tp:nomenclature-citation-list><tp:nomenclature-citation><tp:taxon-name><tp:taxon-name-part taxon-name-part-type="genus">Xenocylapidius</tp:taxon-name-part> <tp:taxon-name-part taxon-name-part-type="species">tamasi</tp:taxon-name-part></tp:taxon-name><comment><xref ref-type="bibr" rid="B12">Gorczyca 1997</xref>: 179, Figs l, 3, 6 (sp. n.), 1999: 16, figs 7–9 (redescription, male genitalia), 2006: 70, Fig. <xref ref-type="fig" rid="F3">23</xref> (catalog)</comment></tp:nomenclature-citation></tp:nomenclature-citation-list></tp:nomenclature><tp:treatment-sec sec-type="Diagnosis"><title>Diagnosis.</title><p>Recognized by the mottled, dark brown, dorsal coloration (Fig. <xref ref-type="fig" rid="F1">8</xref>), the femora mottled with dark brown and yellow (Figs <xref ref-type="fig" rid="F1">8</xref>, <xref ref-type="fig" rid="F2">15</xref>), the endosoma with three bundles of spicules: one situated medially, second subapically, and third apically (Fig. <xref ref-type="fig" rid="F7">42</xref>), the endosomal basal sac (BSC) occupying half of endosoma, entirely covered with small denticles (Figs <xref ref-type="fig" rid="F7">42</xref>–<xref ref-type="fig" rid="F7">43</xref>), the endosomal dextrolateral sclerite (DLS) large, occupying nearly one third of endosoma, weakly broadened toward apex, hook-shaped apically (Fig. <xref ref-type="fig" rid="F7">42</xref>), the sensory lobe (SL) of left paramere short and obtuse in dorsal view (Fig. <xref ref-type="fig" rid="F7">45</xref>), the right paramere with apical process broadened, with long apical process, weakly tapering toward apex (Fig. <xref ref-type="fig" rid="F7">46</xref>).</p><!--PageBreak--><p>Most similar to <italic><tp:taxon-name><tp:taxon-name-part taxon-name-part-type="genus">Xenocylapidius</tp:taxon-name-part> <tp:taxon-name-part taxon-name-part-type="species">acutipennis</tp:taxon-name-part></tp:taxon-name></italic>, <italic><tp:taxon-name><tp:taxon-name-part taxon-name-part-type="genus">Xenocylapidius</tp:taxon-name-part> <tp:taxon-name-part taxon-name-part-type="species">bioculatus</tp:taxon-name-part></tp:taxon-name></italic>, <italic><tp:taxon-name><tp:taxon-name-part taxon-name-part-type="genus">Xenocylapidius</tp:taxon-name-part> <tp:taxon-name-part taxon-name-part-type="species">gemellus</tp:taxon-name-part></tp:taxon-name></italic>, and <italic><tp:taxon-name><tp:taxon-name-part taxon-name-part-type="genus">Xenocylapidius</tp:taxon-name-part> <tp:taxon-name-part taxon-name-part-type="species">gressitti</tp:taxon-name-part></tp:taxon-name></italic> in sharing mottled dorsal coloration (Figs <xref ref-type="fig" rid="F1">1</xref>, <xref ref-type="fig" rid="F1">4</xref>, <xref ref-type="fig" rid="F1">5–6</xref>, <xref ref-type="fig" rid="F1">8</xref>). <italic><tp:taxon-name><tp:taxon-name-part taxon-name-part-type="genus">Xenocylapidius</tp:taxon-name-part> <tp:taxon-name-part taxon-name-part-type="species">tamasi</tp:taxon-name-part></tp:taxon-name></italic> can, however, be distinguished by the coloration of femora. From <italic><tp:taxon-name><tp:taxon-name-part taxon-name-part-type="genus">Xenocylapidius</tp:taxon-name-part> <tp:taxon-name-part taxon-name-part-type="species">acutipennis</tp:taxon-name-part></tp:taxon-name></italic> and <italic><tp:taxon-name><tp:taxon-name-part taxon-name-part-type="genus">Xenocylapidius</tp:taxon-name-part> <tp:taxon-name-part taxon-name-part-type="species">gemellus</tp:taxon-name-part></tp:taxon-name></italic> it can be distinguished by the shape of the male genitalia (Figs <xref ref-type="fig" rid="F7">42</xref>–<xref ref-type="fig" rid="F7">46</xref>).</p><!--PageBreak--><p><bold><italic>Male genitalia</italic>.</bold> <italic>Aedeagus</italic> (Figs <xref ref-type="fig" rid="F7">42</xref>–<xref ref-type="fig" rid="F7">43</xref>). Basal sac (BSC) occupying half of endosoma, entirely covered with small denticles; endosoma with three bundles of spicules: one situated medially, second subapically, and third apically; dextrolateral sclerite (DLS) large, occupying nearly one third of endosoma, weakly broadened toward apex, hook-shaped apically. <italic>Left paramere</italic> (Figs <xref ref-type="fig" rid="F7">44</xref>–<xref ref-type="fig" rid="F7">45</xref>). Apical process: lateral view: very weakly broadened at basal two thirds, cylindrical at apical one third, blunt; dorsal view: basal half with sinistrolateral margin weakly convex and dextrolateral margin strongly convex, apical half tapering toward apex; sensory lobe: short and obtuse. <italic>Right paramere</italic> (Fig. <xref ref-type="fig" rid="F7">46</xref>). Apical process: broadened, with long apical process, weakly tapering toward apex; paramere body: relatively broad, arcuate.</p></tp:treatment-sec><tp:treatment-sec sec-type="Biology"><title>Biology.</title><p>Unknown.</p></tp:treatment-sec><tp:treatment-sec sec-type="Distribution"><title>Distribution.</title><p>New Caledonia (South Province) (Fig. <xref ref-type="fig" rid="F9">48</xref>).</p></tp:treatment-sec><tp:treatment-sec sec-type="Type material"><title>Type material.</title><p>Holotype ♀: New Caledonia, Col d’ Amieu, Ht. Rembtai; 19. I. 1977, leg. J. Balogh; holotype [red label]; <italic><tp:taxon-name><tp:taxon-name-part taxon-name-part-type="genus">Xenocylapidius</tp:taxon-name-part> <tp:taxon-name-part taxon-name-part-type="species">tamasi</tp:taxon-name-part></tp:taxon-name></italic> gen et sp. n., det. J. Gorczyca, 1997 (HNHM).</p></tp:treatment-sec><tp:treatment-sec sec-type="Additional examined material"><title>Additional examined material.</title><p>2 ♂♂ and 1 ♀: New Caledonia, Mt. des Koghis, 300–600 m, 19. III. 1968; J.L. Gressitt &amp; T.C. Maa Collectors, Bishop Museum; 1 ♀: New Caledonia, Foret di Thi, 29.X. – 1.XI.1967; J. &amp; M. Sedlacek Collectors, Bishop (US).</p><!--PageBreak--></tp:treatment-sec><tp:treatment-sec><!--Section generated to contain objects referenced in tp:taxon-treatment.--><fig id="F1" position="float" orientation="portrait"><label>Figures 1–8.</label><caption><p>Dorsal habitus color photographs of <italic><tp:taxon-name><tp:taxon-name-part taxon-name-part-type="genus">Xenocylapidius</tp:taxon-name-part></tp:taxon-name></italic> spp.: <bold>1</bold> <italic><tp:taxon-name><tp:taxon-name-part taxon-name-part-type="genus">Xenocylapidius</tp:taxon-name-part> <tp:taxon-name-part taxon-name-part-type="species">acutipennis</tp:taxon-name-part></tp:taxon-name></italic> (holotype) <bold>2</bold> <italic><tp:taxon-name><tp:taxon-name-part taxon-name-part-type="genus">Xenocylapidius</tp:taxon-name-part> <tp:taxon-name-part taxon-name-part-type="species">ater</tp:taxon-name-part></tp:taxon-name></italic> (holotype) <bold>3</bold> <italic><tp:taxon-name><tp:taxon-name-part taxon-name-part-type="genus">Xenocylapidius</tp:taxon-name-part> <tp:taxon-name-part taxon-name-part-type="species">bimaculatus</tp:taxon-name-part></tp:taxon-name></italic> (holotype) <bold>4</bold> <italic><tp:taxon-name><tp:taxon-name-part taxon-name-part-type="genus">Xenocylapidius</tp:taxon-name-part> <tp:taxon-name-part taxon-name-part-type="species">bioculatus</tp:taxon-name-part></tp:taxon-name></italic> (♀: Australia N. S. W., Manly nr Sydney, North Head 16–21.2., D. Shcherbakov 1997) <bold>5</bold> <italic><tp:taxon-name><tp:taxon-name-part taxon-name-part-type="genus">Xenocylapidius</tp:taxon-name-part> <tp:taxon-name-part taxon-name-part-type="species">gemellus</tp:taxon-name-part></tp:taxon-name></italic> (holotype) <bold>6</bold> <italic><tp:taxon-name><tp:taxon-name-part taxon-name-part-type="genus">Xenocylapidius</tp:taxon-name-part> <tp:taxon-name-part taxon-name-part-type="species">gressitti</tp:taxon-name-part></tp:taxon-name></italic> (holotype) <bold>7</bold> <italic><tp:taxon-name><tp:taxon-name-part taxon-name-part-type="genus">Xenocylapidius</tp:taxon-name-part> <tp:taxon-name-part taxon-name-part-type="species">rolandi</tp:taxon-name-part></tp:taxon-name></italic> (holotype) <bold>8</bold> <italic><tp:taxon-name><tp:taxon-name-part taxon-name-part-type="genus">Xenocylapidius</tp:taxon-name-part> <tp:taxon-name-part taxon-name-part-type="species">tamasi</tp:taxon-name-part></tp:taxon-name></italic> (♀: New Caledonia, Foret di Thi, 29.X.–1.XI.1967).</p></caption><graphic xmlns:xlink="http://www.w3.org/1999/xlink" xlink:href="zookeys-459-073-g001.jpg" position="float" orientation="portrait" xlink:type="simple" id="oo_34939.jpg"/></fig><fig id="F2" position="float" orientation="portrait"><label>Figures 9–15.</label><caption><p>Color photographs of <italic><tp:taxon-name><tp:taxon-name-part taxon-name-part-type="genus">Xenocylapidius</tp:taxon-name-part></tp:taxon-name></italic> spp., lateral views: <bold>9</bold> <italic><tp:taxon-name><tp:taxon-name-part taxon-name-part-type="genus">Xenocylapidius</tp:taxon-name-part> <tp:taxon-name-part taxon-name-part-type="species">acutipennis</tp:taxon-name-part></tp:taxon-name></italic> (holotype) <bold>10</bold> <italic><tp:taxon-name><tp:taxon-name-part taxon-name-part-type="genus">Xenocylapidius</tp:taxon-name-part> <tp:taxon-name-part taxon-name-part-type="species">ater</tp:taxon-name-part></tp:taxon-name></italic> (holotype); 11. <italic><tp:taxon-name><tp:taxon-name-part taxon-name-part-type="genus">Xenocylapidius</tp:taxon-name-part> <tp:taxon-name-part taxon-name-part-type="species">bimaculatus</tp:taxon-name-part></tp:taxon-name></italic> (holotype) <bold>12</bold> <italic><tp:taxon-name><tp:taxon-name-part taxon-name-part-type="genus">Xenocylapidius</tp:taxon-name-part> <tp:taxon-name-part taxon-name-part-type="species">bioculatus</tp:taxon-name-part></tp:taxon-name></italic> (♀: Australia N. S. W., Manly nr Sydney, North Head 16–21.2., D. Shcherbakov 1997) <bold>13</bold> <italic><tp:taxon-name><tp:taxon-name-part taxon-name-part-type="genus">Xenocylapidius</tp:taxon-name-part> <tp:taxon-name-part taxon-name-part-type="species">gressitti</tp:taxon-name-part></tp:taxon-name></italic> (holotype) <bold>14</bold> <italic><tp:taxon-name><tp:taxon-name-part taxon-name-part-type="genus">Xenocylapidius</tp:taxon-name-part> <tp:taxon-name-part taxon-name-part-type="species">rolandi</tp:taxon-name-part></tp:taxon-name></italic> (holotype) <bold>15</bold> <italic><tp:taxon-name><tp:taxon-name-part taxon-name-part-type="genus">Xenocylapidius</tp:taxon-name-part> <tp:taxon-name-part taxon-name-part-type="species">tamasi</tp:taxon-name-part></tp:taxon-name></italic> (♀: New Caledonia, Foret di Thi, 29.X.–1.XI.1967).</p></caption><graphic xmlns:xlink="http://www.w3.org/1999/xlink" xlink:href="zookeys-459-073-g002.jpg" position="float" orientation="portrait" xlink:type="simple" id="oo_34940.jpg"/></fig><fig id="F7" position="float" orientation="portrait"><label>Figures 42–46.</label><caption><p>Male genitalia of <italic><tp:taxon-name><tp:taxon-name-part taxon-name-part-type="genus">Xenocylapidius</tp:taxon-name-part> <tp:taxon-name-part taxon-name-part-type="species">tamasi</tp:taxon-name-part></tp:taxon-name></italic>: <bold>42</bold> Endosoma (dorsal view) <bold>43</bold> Basal sac of endosoma (ventral view) <bold>44</bold> Left paramere (left lateral view) <bold>45</bold> Left paramere (dorsal view) <bold>46</bold> Right paramere (right lateral view). APR = apical process of paramere; AR = apical ring of endosomal basal sac; BPR = basal process of paramere; BSC = basal sac; DLS = dextrolateral sclerite; DSS = sclerotized portion of ductus seminis inside endosoma; PB = paramere body; SL = sensory lobe; SP1, SP2, and SP3 = endosomal spiculi.</p></caption><graphic xmlns:xlink="http://www.w3.org/1999/xlink" xlink:href="zookeys-459-073-g007.jpg" position="float" orientation="portrait" xlink:type="simple" id="oo_34945.jpg"/></fig><fig id="F9" position="float" orientation="portrait"><label>Figure 48.</label><caption><p>Distribution map of <italic><tp:taxon-name><tp:taxon-name-part taxon-name-part-type="genus">Xenocylapidius</tp:taxon-name-part></tp:taxon-name></italic> spp.</p></caption><graphic xmlns:xlink="http://www.w3.org/1999/xlink" xlink:href="zookeys-459-073-g009.jpg" position="float" orientation="portrait" xlink:type="simple" id="oo_34947.jpg"/></fig><fig id="F3" position="float" orientation="portrait"><label>Figures 16–25.</label><caption><p>Male genitalia of <italic><tp:taxon-name><tp:taxon-name-part taxon-name-part-type="genus">Xenocylapidius</tp:taxon-name-part> <tp:taxon-name-part taxon-name-part-type="species">acutipennis</tp:taxon-name-part></tp:taxon-name></italic> (<bold>16–20</bold>) and <italic><tp:taxon-name><tp:taxon-name-part taxon-name-part-type="genus">Xenocylapidius</tp:taxon-name-part> <tp:taxon-name-part taxon-name-part-type="species">ater</tp:taxon-name-part></tp:taxon-name></italic> (<bold>21–25</bold>): <bold>16, 21</bold> Endosoma (dorsal view) <bold>17, 22</bold> Basal sac of endosoma (ventral view) <bold>18, 23</bold> Left paramere (left lateral view) <bold>19, 24</bold> Left paramere (dorsal view) <bold>20, 25</bold> Right paramere (right lateral view). APR = apical process of paramere; AR = apical ring of endosomal basal sac; BP = basal fig; BPR = basal process of paramere; BSC = basal sac; DLS = dextrolateral sclerite; DSS = sclerotized portion of ductus seminis inside endosoma; MS = medial sclerite; PB = paramere body; SL = sensory lobe; SLS = sinistrolateral sclerite; SP1 and SP2 = endosomal spiculi.</p></caption><graphic xmlns:xlink="http://www.w3.org/1999/xlink" xlink:href="zookeys-459-073-g003.jpg" position="float" orientation="portrait" xlink:type="simple" id="oo_34941.jpg"/></fig></tp:treatment-sec><ref-list><ref id="B12"><mixed-citation xmlns:xlink="http://www.w3.org/1999/xlink" xlink:type="simple"><person-group><name name-style="western"><surname>Gorczyca</surname><given-names>J</given-names></name></person-group> (<year>1997</year>) <article-title><italic><tp:taxon-name><tp:taxon-name-part taxon-name-part-type="genus">Xenocylapidius</tp:taxon-name-part> <tp:taxon-name-part taxon-name-part-type="species">tamasi</tp:taxon-name-part></tp:taxon-name></italic> gen. et sp. n. from New Caledonia (<tp:taxon-name><tp:taxon-name-part taxon-name-part-type="suborder">Heteroptera</tp:taxon-name-part></tp:taxon-name>: <tp:taxon-name><tp:taxon-name-part taxon-name-part-type="family">Miridae</tp:taxon-name-part></tp:taxon-name>: <tp:taxon-name><tp:taxon-name-part taxon-name-part-type="subfamily">Cylapinae</tp:taxon-name-part></tp:taxon-name>).</article-title><source>Polskie Pismo Entomologiczne</source><volume>66</volume>: <fpage>177</fpage>–<lpage>184</lpage>.</mixed-citation></ref></ref-list></tp:taxon-treatment>
